# Supplementary material for: Exploring the Functions of Mutant p53 through TP53 Knockout in HaCaT Keratinocytes
Source: Curr Issues Mol Biol. 2024 Feb 8;46(2):1451–66. doi: 10.3390/cimb46020094 (PMC10887868; doi:10.3390/cimb46020094)
Supplement: Supplementary file 1 [file cimb-46-00094-s001.zip]

Archive with 2 entries (2 files):
- Supplementary table 1.xlsx
- V1.mp4
