# Supplementary material for: Exploring the Functions of Mutant p53 through TP53 Knockout in HaCaT Keratinocytes
Source: Curr Issues Mol Biol. 2024 Feb 8;46(2):1451–66. doi: 10.3390/cimb46020094 (PMC10887868; doi:10.3390/cimb46020094)
Supplement: Supplementary file 1 [file cimb-46-00094-s001.zip › Supplementary table 1.xlsx]

## Sheet: DESeq2
SYMBOL	baseMean	log2FoldChange	lfcSE	stat	pvalue	padj
TSPAN6	9.99316	-0.103709	0.372709	-0.278256	0.780816	0.957976
TNMD	0	0		0	1	1
DPM1	107.844	-0.0832391	0.119436	-0.696935	0.485843	0.805837
SCYL3	3.50333	-0.422531	0.636169	-0.66418	0.506575	0.821639
C1orf112	16.9869	0.105717	0.285916	0.369749	0.711569	0.925309
FGR	0	0		0	1	1
CFH	5.48617	2.85049	0.769489	3.70439	0.000211899	0.00328
FUCA2	0	0		0	1	1
GCLC	35.3094	0.320561	0.199452	1.60721	0.108008	0.383239
NFYA	18.3314	0.308534	0.276763	1.1148	0.264938	0.604604
STPG1	4.8302	0.292067	0.538694	0.542176	0.587697	0.86326
NIPAL3	21.9866	0.523021	0.255398	2.04787	0.0405729	0.209618
LAS1L	7.33044	-0.270528	0.436798	-0.619343	0.53569	0.840292
ENPP4	0	0		0	1	1
SEMA3F	12.0117	-0.0876636	0.340178	-0.2577	0.796639	0.959276
CFTR	0	0		0	1	1
ANKIB1	8.1632	0.52856	0.419333	1.26048	0.207497	0.563604
CYP51A1	124.298	0.108604	0.105727	1.02721	0.304323	0.651768
KRIT1	7.16267	0.329542	0.443023	0.743848	0.456969	0.78571
RAD52	3.66298	0.255541	0.617725	0.413681	0.679108	0.914915
BAD	38.9034	-0.675512	0.194117	-3.47992	0.00050156	0.00683347
LAP3	34.175	-0.0497216	0.201546	-0.246701	0.80514	0.959276
CD99	94.3609	0.320103	0.127622	2.50821	0.0121344	0.0877563
HS3ST1	3.67111	0.255541	0.617725	0.413681	0.679108	0.914915
AOC1	0.50168	-2.45018	2.11319	-1.15947	0.246265	0.581689
WNT16	0	0		0	1	1
HECW1	0	0		0	1	1
MAD1L1	17.0237	-0.580679	0.291352	-1.99305	0.046256	0.227358
LASP1	252.169	-0.298542	0.0745821	-4.00286	6.25803e-05	0.00113335
SNX11	15.832	0.0228803	0.296051	0.0772851	0.938397	0.998085
TMEM176A	0	0		0	1	1
M6PR	109.357	-0.263186	0.119078	-2.2102	0.0270911	0.16011
KLHL13	8.66181	0.214899	0.401321	0.53548	0.592318	0.866603
CYP26B1	3.50614	-1.32942	0.696888	-1.90765	0.0564359	0.257078
ICA1	0.50168	-2.45018	2.11319	-1.15947	0.246265	0.581689
DBNDD1	8.02604	-3.91438	0.860256	-4.55025	5.35821e-06	0.000128272
ALS2	2.99154	0.644583	0.697534	0.924089	0.35544	0.696804
CASP10	2.3333	0.407544	0.779144	0.523066	0.600928	0.868562
CFLAR	14.1674	0.026454	0.312986	0.0845214	0.932642	0.998085
TFPI	0	0		0	1	1
NDUFAF7	8.32651	0.223832	0.409368	0.546775	0.584533	0.86326
RBM5	18.5163	0.331993	0.275767	1.20389	0.228632	0.581689
MTMR7	0	0		0	1	1
SLC7A2	0.166667	0.953979	4.42537	0.21557	0.829323	0.959276
ARF5	134.634	-0.348883	0.108854	-3.20505	0.0013504	0.0157184
SARM1	0	0		0	1	1
POLDIP2	164.985	0.355858	0.0996574	3.57082	0.000355867	0.0051199
PLXND1	0.50168	-2.45018	2.11319	-1.15947	0.246265	0.581689
AK2	296.18	0.111107	0.0685059	1.62185	0.104835	0.37752
CD38	0	0		0	1	1
FKBP4	105.547	-0.277163	0.121061	-2.28945	0.0220531	0.137333
KDM1A	131.856	1.45385	0.121799	11.9365	7.64136e-33	1.7719e-30
RBM6	18.6687	0.407544	0.275469	1.47945	0.139019	0.450003
CAMKK1	8.00637	-0.127787	0.416832	-0.306568	0.759172	0.95015
RECQL	36.9971	0.0445013	0.193686	0.22976	0.818278	0.959276
VPS50	2.66245	-0.370063	0.72705	-0.508993	0.610757	0.874393
HSPB6	0	0		0	1	1
ARHGAP33	0.339221	-1.8807	3.22909	-0.582425	0.560281	0.850765
NDUFAB1	182.258	-0.28021	0.0876661	-3.19634	0.00139185	0.0161215
PDK4	0	0		0	1	1
SLC22A16	0	0		0	1	1
ZMYND10	0	0		0	1	1
ABCB5	0	0		0	1	1
ARX	0	0		0	1	1
SLC25A13	32.3232	0.321129	0.208504	1.54016	0.123521	0.418697
ST7	13.6609	0.490006	0.323386	1.51524	0.129713	0.431136
CDC27	31.8085	0.590069	0.213273	2.76673	0.0056621	0.0501949
SLC4A1	0	0		0	1	1
CALCR	0	0		0	1	1
HCCS	65.8427	0.234128	0.145689	1.60704	0.108046	0.383239
DVL2	24.8659	-0.298956	0.237587	-1.2583	0.208283	0.565008
PRSS22	0	0		0	1	1
UPF1	44.7116	-0.0721024	0.176297	-0.408982	0.682553	0.917571
SKAP2	12.3357	-0.0074933	0.33542	-0.0223401	0.982177	0.998085
SLC25A5	829.787	0.138698	0.0409483	3.38715	0.000706239	0.00903894
MCUB	4.49967	-0.548062	0.565067	-0.969905	0.332094	0.669966
HOXA11	1.00055	-0.00749339	1.17795	-0.00636136	0.994924	0.998085
POLR2J	71.6976	-0.168706	0.139363	-1.21055	0.226068	0.581689
DHX33	22.6563	0.684384	0.254567	2.68842	0.00717907	0.0594952
MEOX1	0	0		0	1	1
THSD7A	0	0		0	1	1
LIG3	14.1707	0.368016	0.315619	1.16601	0.243609	0.581689
RPAP3	36.1464	0.245793	0.196628	1.25004	0.211285	0.56943
ACSM3	0	0		0	1	1
REXO5	2.83583	-0.881962	0.732195	-1.20454	0.228379	0.581689
CIAPIN1	92.0103	-0.227459	0.123167	-1.84675	0.0647839	0.283229
SPPL2B	7.02097	-0.283128	0.447258	-0.633029	0.526714	0.835355
FAM214B	7.50385	0.185152	0.431088	0.429499	0.66756	0.906692
COPZ2	12.1803	-1.03724	0.359445	-2.88567	0.00390577	0.0372497
MSL3	18.1614	0.124957	0.276661	0.45166	0.651514	0.899056
CREBBP	11.6893	-0.422531	0.348444	-1.21262	0.225274	0.581689
TSPOAP1	0	0		0	1	1
MPO	0	0		0	1	1
PON1	0	0		0	1	1
GCFC2	4.3344	0.214899	0.567553	0.378641	0.704954	0.923763
WDR54	37.6988	-0.315066	0.193025	-1.63226	0.102625	0.373315
CROT	7.99935	0.112801	0.416832	0.270615	0.786687	0.959276
ABCB4	0	0		0	1	1
KMT2E	8.82763	0.487271	0.40218	1.21158	0.225675	0.581689
RHBDD2	30.1874	-0.376138	0.216222	-1.73959	0.081931	0.327226
SOX8	0	0		0	1	1
ZNF195	15.5164	0.0235336	0.299218	0.0786502	0.937311	0.998085
MYCBP2	6.66771	0.282013	0.458519	0.615053	0.53852	0.842621
FBXL3	16.3219	0.347602	0.293678	1.18361	0.236566	0.581689
ITGAL	0	0		0	1	1
PDK2	2.83583	-0.881962	0.732195	-1.20454	0.228379	0.581689
ITGA3	164.582	0.118292	0.0919303	1.28676	0.198178	0.54848
ZFX	7.99542	0.355077	0.419762	0.845899	0.397609	0.734299
LAMP2	42.3152	0.265958	0.181859	1.46244	0.143621	0.459045
ITGA2B	0	0		0	1	1
ASB4	0	0		0	1	1
GDE1	34.1584	0.346144	0.20304	1.70481	0.0882307	0.343157
REX1BD	5.35741	-1.84399	0.616922	-2.98902	0.00279872	0.0284344
CRLF1	0	0		0	1	1
OSBPL7	5.17504	-1.07788	0.554301	-1.94458	0.0518256	0.245727
TMEM98	0.833884	-0.592455	1.31699	-0.449854	0.652816	0.899056
KRT33A	0	0		0	1	1
MAP3K14	15.8514	-0.720211	0.305112	-2.36048	0.0182512	0.12031
ABCC8	0	0		0	1	1
CACNG3	0	0		0	1	1
TMEM132A	30.2222	-0.605753	0.219096	-2.76478	0.00569608	0.0503621
AP2B1	121.304	0.143255	0.107086	1.33776	0.180976	0.514971
TAC1	0	0		0	1	1
ZNF263	17.5032	0.13001	0.281905	0.461184	0.644666	0.899056
CX3CL1	0	0		0	1	1
SPATA20	9.35234	-1.59246	0.445225	-3.57674	0.000347905	0.00502359
CACNA1G	0	0		0	1	1
TNFRSF12A	344.051	-0.295164	0.0638426	-4.6233	3.77681e-06	9.42289e-05
DLX6	0	0		0	1	1
MAP3K9	9.83491	0.0414163	0.3757	0.110238	0.912221	0.998085
RALA	76.783	0.794999	0.144503	5.50161	3.76342e-08	1.40398e-06
BAIAP2L1	32.6795	-0.154835	0.206368	-0.750286	0.453083	0.782555
KDM7A	0.49887	2.43488	2.113	1.15234	0.249183	0.581689
ETV1	0	0		0	1	1
AGK	24.3176	0.350059	0.240632	1.45474	0.14574	0.462194
ALDH3B1	3.16973	-2.42253	0.907675	-2.66894	0.00760912	0.0619735
TTC22	6.33635	-0.159496	0.468722	-0.340279	0.733646	0.937551
PHTF2	20.6518	0.606616	0.265007	2.28906	0.022076	0.137333
CCL26	1.83162	1.40754	0.976708	1.44111	0.149554	0.466791
FARP2	6.83326	0.0628961	0.450756	0.139535	0.889028	0.988403
USH1C	0	0		0	1	1
GGCT	174.588	-0.242273	0.0969144	-2.49986	0.0124241	0.0891899
DBF4	0.165537	0.953979	4.42537	0.21557	0.829323	0.959276
TBXA2R	0.664422	-0.00749368	1.44269	-0.00519423	0.995856	0.998085
IFRD1	32.9842	0.927412	0.215914	4.29528	1.74473e-05	0.000370642
LGALS14	0	0		0	1	1
COX10	20.8311	0.247079	0.259082	0.953672	0.34025	0.681144
GTF2IRD1	6.34113	-0.785101	0.485173	-1.61819	0.105622	0.378788
PAF1	35.6862	0.18154	0.197665	0.918426	0.358396	0.696804
VPS41	22.3227	0.470554	0.252689	1.86219	0.0625764	0.276603
ARHGAP44	0.170592	-0.969595	4.42537	-0.219099	0.826573	0.959276
ELAC2	72.6816	0.151505	0.143321	1.0571	0.290468	0.635184
SCIN	0	0		0	1	1
ARSD	0	0		0	1	1
PNPLA4	3.50333	-0.422531	0.636169	-0.66418	0.506575	0.821639
MYH13	0	0		0	1	1
CDKL3	0	0		0	1	1
UPP2	0	0		0	1	1
MARK4	4.83722	-0.107029	0.536122	-0.199635	0.841766	0.964325
PROM1	0	0		0	1	1
CCDC124	66.7905	-0.253597	0.150063	-1.68994	0.0910392	0.347861
CEACAM21	0	0		0	1	1
PAFAH1B1	27.3249	0.168664	0.225731	0.747188	0.45495	0.784216
NOS2	0	0		0	1	1
DNAH9	0	0		0	1	1
KIAA0100	64.9914	0.0961856	0.150875	0.637518	0.523787	0.833812
SLC13A2	0	0		0	1	1
GAS7	0	0		0	1	1
TRAPPC6A	6.68682	-2.50999	0.638836	-3.92901	8.52961e-05	0.0014752
MATK	1.83528	-1.42253	0.976709	-1.45645	0.145267	0.46119
CEACAM7	0	0		0	1	1
CD79B	0	0		0	1	1
SCN4A	0	0		0	1	1
ST7L	0.835014	-0.592455	1.31699	-0.449855	0.652815	0.899056
TKTL1	0	0		0	1	1
PAX6	0.331089	-1.85522	3.17975	-0.58345	0.55959	0.850765
RPUSD1	41.5838	-0.704424	0.188214	-3.74268	0.000182071	0.00285947
RHBDF1	9.70922	-1.1595	0.40947	-2.8317	0.00463014	0.0426781
LUC7L	17.3576	-0.118525	0.283145	-0.4186	0.675508	0.913187
CACNA2D2	0	0		0	1	1
BAIAP3	0	0		0	1	1
TSR3	73.1193	-0.472616	0.139664	-3.38394	0.000714539	0.00913528
PIGQ	10.1958	-1.04312	0.393489	-2.65094	0.00802671	0.0645302
CRAMP1	6.34056	-0.00749326	0.468072	-0.0160088	0.987227	0.998085
TEAD3	16.5172	-0.448066	0.29338	-1.52726	0.126697	0.425298
SELE	0	0		0	1	1
DNAJC11	57.6781	0.12603	0.155286	0.811603	0.41702	0.755595
FMO3	0	0		0	1	1
MYLIP	1.66188	0.577469	0.931255	0.620097	0.535194	0.840292
NOX1	0	0		0	1	1
PSMB1	387.463	0.177674	0.0599636	2.96302	0.00304632	0.0304741
SYN1	1.50223	-1.00749	1.02014	-0.987604	0.323347	0.667226
JARID2	5.33103	0.355077	0.514102	0.690674	0.48977	0.806127
CDKL5	0	0		0	1	1
CAMK1G	0	0		0	1	1
CDK11A	10.8517	0.0369008	0.357931	0.103095	0.917888	0.998085
NADK	25.1773	0.0498398	0.234856	0.212214	0.83194	0.959762
TFAP2B	0	0		0	1	1
TFAP2D	0	0		0	1	1
DLEC1	0	0		0	1	1
CYTH3	40.0375	-0.874227	0.194717	-4.48972	7.13171e-06	0.000166679
ADAM22	0	0		0	1	1
SYPL1	63.1671	0.152547	0.148441	1.02766	0.304108	0.651768
CYB561	46.3654	-0.299097	0.173939	-1.71955	0.0855137	0.336422
SPAG9	36.1561	0.461992	0.198472	2.32775	0.0199255	0.126892
CELSR3	0	0		0	1	1
AASS	0.669462	1.47309	1.62169	0.908366	0.363685	0.697093
PLEKHG6	4.66523	-0.85549	0.569007	-1.50348	0.132715	0.43755
SS18L2	19.1687	0.473633	0.272813	1.73611	0.0825447	0.3289
MPND	7.1781	-0.907958	0.461619	-1.9669	0.0491952	0.236882
MGST1	0	0		0	1	1
CRY1	9.83521	-0.863103	0.392283	-2.20021	0.0277922	0.162693
PGLYRP1	0	0		0	1	1
NFIX	16.3531	-0.791765	0.302302	-2.61912	0.00881566	0.0690882
ST3GAL1	5.66689	-0.34853	0.498301	-0.699437	0.484279	0.805157
MMP25	0	0		0	1	1
IL32	12.8517	-1.06408	0.351114	-3.03057	0.0024409	0.0255001
PKD1	2.67337	-0.744459	0.745004	-0.999268	0.317665	0.667226
MAPK8IP2	0	0		0	1	1
MED24	29.8636	-0.217416	0.216235	-1.00546	0.314674	0.665118
RHOBTB2	18.5262	-0.506299	0.277972	-1.82141	0.0685452	0.291886
HEATR5B	6.33971	0.297361	0.470687	0.63176	0.527544	0.835355
SEC62	75.6944	0.145138	0.140631	1.03205	0.302051	0.649227
RPS20	2152.11	0.0327811	0.0335432	0.97728	0.328431	0.66795
CSDE1	239.764	0.231874	0.084934	2.73006	0.00633237	0.0544234
UBE3C	43.1564	0.249415	0.180001	1.38563	0.165859	0.496097
REV3L	10.6629	0.263809	0.362269	0.728212	0.466484	0.794676
TENM1	0	0		0	1	1
PAX7	0	0		0	1	1
MASP2	0	0		0	1	1
IYD	0	0		0	1	1
FAM76A	7.6722	-0.133024	0.42583	-0.312388	0.754746	0.948828
TRAF3IP3	0	0		0	1	1
POMT2	8.66966	-0.00749328	0.400132	-0.018727	0.985059	0.998085
VTA1	67.797	0.269845	0.143685	1.87803	0.0603767	0.269541
MLXIPL	0.339221	-1.8807	3.22909	-0.582425	0.560281	0.850765
BAZ1B	35.1682	0.253034	0.199449	1.26867	0.20456	0.55856
RANBP9	21.1544	0.427444	0.258951	1.65067	0.0988056	0.365345
ETV7	2.00391	-1.59246	0.961796	-1.65571	0.0977807	0.363405
SPRTN	12.4985	0.262596	0.334637	0.784719	0.432618	0.77022
EEF1AKNMT	28.8513	-0.0909094	0.219464	-0.414234	0.678703	0.914915
DYRK4	1.50223	-1.00749	1.02014	-0.987604	0.323347	0.667226
ZNF207	179.778	0.214899	0.0881014	2.43922	0.0147189	0.102211
UQCRC1	174.755	-0.150796	0.0967037	-1.55937	0.11891	0.409808
STARD3NL	46.3044	0.801901	0.179908	4.45729	8.30023e-06	0.000189862
CD9	313.865	-1.26401	0.0729376	-17.3301	2.78895e-67	2.35586e-64
HHATL	0	0		0	1	1
NCAPD2	81.7441	-0.172665	0.135771	-1.27174	0.203466	0.555957
IFFO1	0	0		0	1	1
GIPR	0.168629	-0.969595	4.42537	-0.219099	0.826573	0.959276
PHF7	1.16301	-0.422531	1.10188	-0.383465	0.701375	0.923146
SEMA3G	0	0		0	1	1
NISCH	9.84417	0.0414163	0.3757	0.110238	0.912221	0.998085
STAB1	0	0		0	1	1
FUZ	1.1731	-1.32942	1.20704	-1.10139	0.270729	0.60997
SLC6A13	0	0		0	1	1
IDS	26.8246	0.444203	0.230193	1.9297	0.0536442	0.251777
PRSS3	41.49	0.448186	0.185139	2.42081	0.0154861	0.106476
ZNF200	8.00244	0.112801	0.416832	0.270615	0.786687	0.959276
CD4	0	0		0	1	1
LRRC23	1.16694	-1.32942	1.20704	-1.10139	0.270729	0.60997
BTK	0	0		0	1	1
HFE	4.50669	-1.00749	0.588978	-1.71058	0.0871588	0.340405
SCMH1	3.50614	-1.32942	0.696888	-1.90765	0.0564359	0.257078
FYN	0.667217	-1.48838	1.62182	-0.917725	0.358763	0.696804
HIVEP2	4.16185	0.577469	0.588978	0.98046	0.326859	0.66795
FMO1	0	0		0	1	1
ELOA	58.6548	0.472314	0.155923	3.02915	0.00245243	0.0255979
LYPLA2	82.0474	-0.160164	0.135487	-1.18213	0.237155	0.581689
CLCN6	7.34139	0.255541	0.436798	0.585033	0.558525	0.850765
MRC2	3.0154	-2.32942	0.91244	-2.55296	0.0106813	0.0793445
NME1-NME2	8.48613	-0.290534	0.506796	-0.573276	0.566458	0.853239
SLC6A7	0	0		0	1	1
TSPAN9	2.00391	-1.59246	0.961796	-1.65571	0.0977807	0.363405
BTBD7	0	0		0	1	1
APBA3	3.8417	0.118038	0.602215	0.196006	0.844606	0.96524
MKS1	8.65733	-0.341912	0.402822	-0.848792	0.395997	0.732988
ABHD5	4.49489	0.758041	0.574952	1.31844	0.187356	0.526537
ANOS1	1.33275	0.729472	1.05359	0.692365	0.488708	0.805837
AKAP8L	20.0043	0.233515	0.264318	0.883461	0.376988	0.710932
MBTD1	3.33274	-0.297	0.648443	-0.45802	0.646938	0.899056
UTP18	55.8234	0.242913	0.15824	1.5351	0.12476	0.421646
RNF216	11.1747	-0.050562	0.352546	-0.14342	0.885959	0.987124
TTC19	2.67562	-0.370063	0.72705	-0.508993	0.610757	0.874393
PTBP1	211.207	0.0193863	0.0923593	0.209901	0.833745	0.960907
DPF1	1.83556	-0.270528	0.873595	-0.309672	0.756811	0.948974
SYT7	2.33696	-1.88196	0.939683	-2.00276	0.0452028	0.224095
LARS2	9.9982	-0.00749329	0.372502	-0.0201161	0.983951	0.998085
PIK3C2A	17.4903	0.351588	0.283769	1.23899	0.215347	0.575469
PLAUR	64.99	0.562072	0.148963	3.77323	0.000161151	0.00257536
ANLN	146.455	0.292401	0.104702	2.7927	0.00522702	0.0471508
WIZ	21.362	-0.0525812	0.255066	-0.206147	0.836676	0.961891
RABGAP1	25.6782	-0.422531	0.234921	-1.79861	0.0720806	0.301104
DCN	0	0		0	1	1
QPCTL	5.66829	0.333544	0.498301	0.669362	0.503265	0.820127
PPP5C	61.366	0.0866288	0.150491	0.575639	0.564859	0.85237
CEP68	3.00165	-0.00749322	0.680093	-0.0110179	0.991209	0.998085
MAP4K3	9.82676	0.237619	0.377002	0.630286	0.528507	0.835355
ZBTB32	0	0		0	1	1
TYROBP	0	0		0	1	1
TMEM159	5.33051	-1.59246	0.588978	-2.70376	0.00685594	0.057625
GABRA3	0	0		0	1	1
BRCA1	21.8171	0.146835	0.252458	0.58162	0.560823	0.850765
ERCC1	70.69	0.115046	0.145116	0.792783	0.427904	0.765219
CD22	0.16246	-0.969595	4.42537	-0.219099	0.826573	0.959276
SEMA3B	0.49887	2.43488	2.113	1.15234	0.249183	0.581689
MBTPS2	8.9999	0.0994219	0.392921	0.253033	0.800243	0.959276
PRICKLE3	15.8506	0.0228803	0.296051	0.0772851	0.938397	0.998085
LTF	0	0		0	1	1
EXTL3	26.6638	0.282013	0.229259	1.23011	0.218657	0.578388
NR1H4	0	0		0	1	1
ELOVL5	68.3138	0.24657	0.147825	1.66798	0.095319	0.359682
ALOX5	0	0		0	1	1
KDM5D	0	0		0	1	1
CALCOCO1	6.00023	-0.167958	0.481642	-0.348719	0.7273	0.934795
UBR7	30.9921	0.210098	0.212169	0.990239	0.322057	0.667226
MAP4K5	24.9874	0.537503	0.239806	2.24141	0.0249998	0.150895
EHD3	1.00055	-0.00749339	1.17795	-0.00636136	0.994924	0.998085
MAN2B2	7.33606	0.123751	0.435439	0.284199	0.776258	0.954364
SLC7A14	0	0		0	1	1
CLDN11	0	0		0	1	1
SLC25A39	129.596	-0.27194	0.110422	-2.46273	0.0137883	0.0967716
MVP	61.2786	-0.738173	0.155471	-4.74797	2.05473e-06	5.54661e-05
NUB1	16.5099	-0.507922	0.294365	-1.72548	0.0844402	0.332863
PGM3	23.6636	0.484903	0.245671	1.97379	0.0484055	0.234512
RWDD2A	1.00055	-0.00749339	1.17795	-0.00636136	0.994924	0.998085
CLK1	16.9987	0.391056	0.288426	1.35583	0.175154	0.506695
POLR3B	12.1663	0.190446	0.338504	0.56261	0.5737	0.854837
ANGEL1	13.8273	0.377171	0.319531	1.18039	0.237846	0.581689
RNF14	11.0004	0.523021	0.361187	1.44806	0.1476	0.464233
DNASE1L1	0	0		0	1	1
DDX11	22.5228	-0.243122	0.249163	-0.975751	0.329188	0.66795
HEBP1	45.3638	-0.413253	0.176685	-2.33892	0.0193395	0.124295
GPRC5A	178.695	-0.948754	0.103283	-9.186	4.07705e-20	5.12927e-18
MAMLD1	0.831073	3.17185	2.04628	1.55006	0.121127	0.412937
CD6	0	0		0	1	1
TACC3	55.5258	0.0011715	0.158119	0.00740895	0.994089	0.998085
UFL1	11.9973	-0.0074933	0.340046	-0.0220361	0.982419	0.998085
POLA2	11.6719	0.323713	0.347145	0.932501	0.351078	0.692783
ZC3H3	8.18398	-0.302949	0.414361	-0.731123	0.464704	0.793243
CAPN1	290.854	-0.456686	0.07925	-5.7626	8.28265e-09	3.54894e-07
ACP3	1.50223	-1.00749	1.02014	-0.987604	0.323347	0.667226
MDH1	184.514	-0.355618	0.0949708	-3.74449	0.000180757	0.0028426
SLC30A9	2.49997	0.577469	0.760367	0.759461	0.447577	0.777005
MTMR11	3.16832	0.14451	0.662872	0.218005	0.827425	0.959276
COX15	18.6729	-0.213944	0.273342	-0.782698	0.433804	0.77022
CCDC88C	1.00055	-0.00749339	1.17795	-0.00636136	0.994924	0.998085
YAF2	1.33275	0.729472	1.05359	0.692365	0.488708	0.805837
ZMYND11	30.0165	-0.394516	0.217002	-1.81803	0.0690592	0.293066
WAS	0	0		0	1	1
DPEP1	0	0		0	1	1
BID	91.7671	-0.894817	0.128897	-6.9421	3.86319e-12	2.48294e-10
MATR3	94.8483	0.0483067	0.126591	0.381596	0.702761	0.923763
NPC1L1	0	0		0	1	1
XYLT2	7.1781	-0.762381	0.455163	-1.67496	0.0939416	0.355278
RGPD5	4.16466	-0.12297	0.57754	-0.212921	0.831389	0.959276
STMN4	0	0		0	1	1
NUDCD3	3.50052	0.407544	0.636169	0.640623	0.521768	0.833812
ISL1	2.66243	0.355077	0.72705	0.48838	0.625281	0.884306
CHDH	0	0		0	1	1
IL20RA	2.99884	0.992507	0.721347	1.37591	0.168851	0.496747
CLCA1	0	0		0	1	1
CLCA4	0	0		0	1	1
GLT8D1	16.3289	0.228574	0.292444	0.781598	0.434451	0.77022
ATP2C1	77.9551	0.314435	0.134208	2.34289	0.0191352	0.124132
IGF1	0	0		0	1	1
SLC38A5	136.744	0.989872	0.106777	9.27046	1.8534e-20	2.38243e-18
RALBP1	25.0073	-0.122971	0.23578	-0.521548	0.601985	0.86924
RUFY3	3.16832	0.14451	0.662872	0.218005	0.827425	0.959276
CNTN1	22.3418	-0.710107	0.256686	-2.76644	0.00566721	0.0502025
SLC11A1	0	0		0	1	1
WWTR1	40.8503	0.19304	0.184786	1.04466	0.296178	0.641435
AGPS	47.8047	0.490006	0.172857	2.83475	0.00458622	0.0425052
CXorf56	24.5084	0.248346	0.238919	1.03945	0.298593	0.644844
ATP1A2	0	0		0	1	1
TTC27	28.9977	0.0920423	0.218871	0.420532	0.674097	0.912505
ZNF582	0	0		0	1	1
VSIG2	0	0		0	1	1
PHLDB1	14.1822	-0.109373	0.31316	-0.349256	0.726897	0.934795
MARCO	1.00757	-2.22535	1.53388	-1.4508	0.146836	0.463185
CYP24A1	0.827996	1.88813	1.5673	1.2047	0.22832	0.581689
PRDM11	0	0		0	1	1
SYT13	0	0		0	1	1
SNAI2	51.1357	0.894896	0.172797	5.17888	2.23226e-07	7.33298e-06
CD74	6.014	-6.03514	1.95694	-3.08397	0.00204257	0.0220395
HGF	0	0		0	1	1
ZRANB1	8.66462	-0.118525	0.400428	-0.295995	0.767234	0.953758
NCDN	15.1772	0.278811	0.303961	0.917258	0.359008	0.696804
ADGRA2	0	0		0	1	1
ZFP64	26.0138	-0.229886	0.231703	-0.992159	0.32112	0.667226
MNAT1	43.3281	0.462727	0.181326	2.55191	0.0107134	0.0794339
SAMD4A	15.6704	-0.0688939	0.297673	-0.231442	0.816972	0.959276
RUNX3	0	0		0	1	1
MRE11	24.3395	0.0715782	0.238886	0.299633	0.764457	0.953582
PLEKHB1	0	0		0	1	1
SERPINB1	47.5257	-1.00749	0.181284	-5.55755	2.73581e-08	1.05044e-06
CYP3A43	0	0		0	1	1
SLC7A9	0	0		0	1	1
SPAST	5.00162	-0.00749324	0.526798	-0.0142241	0.988651	0.998085
NRXN3	0	0		0	1	1
OSBPL5	5.02549	-1.7237	0.622762	-2.76783	0.00564307	0.050139
AQR	3.34172	-0.900578	0.676346	-1.33153	0.183013	0.519394
CPS1	2.16356	-0.229886	0.802641	-0.286411	0.774563	0.953758
C8B	0	0		0	1	1
FHL1	0	0		0	1	1
RTF2	117.359	-0.00748502	0.114952	-0.0651142	0.948083	0.998085
GABRA1	0	0		0	1	1
NLRP2	1.84564	0.255541	0.873595	0.292516	0.769892	0.953758
SLC45A4	2.0011	-0.00749323	0.83294	-0.00899612	0.992822	0.998085
RNF10	66.8287	0.0428802	0.144112	0.297548	0.766048	0.953758
ZNF839	5.83579	0.240434	0.489521	0.491162	0.623312	0.883455
ZDHHC6	30.8302	0.384824	0.214102	1.79739	0.0722744	0.3017
GRAMD1B	0.166667	0.953979	4.42537	0.21557	0.829323	0.959276
RNH1	6.17557	-0.7237	0.489043	-1.47983	0.138919	0.450003
RB1CC1	15.9869	0.477934	0.298666	1.60023	0.109548	0.387036
ERP44	30.5095	-0.244533	0.214014	-1.1426	0.253205	0.586691
ALAS1	45.8323	0.255541	0.174719	1.46258	0.143582	0.459045
BIRC3	35.3119	0.375835	0.199921	1.87992	0.0601189	0.268593
AKAP11	8.49626	0.391056	0.407896	0.958715	0.337702	0.677352
GLRX2	42.3298	0.544411	0.184368	2.95286	0.00314848	0.0311842
SNAPC1	14.1637	0.50708	0.317955	1.59482	0.110753	0.389926
DERA	38.9948	-0.0321554	0.188631	-0.170467	0.864643	0.976998
STRAP	182.828	0.089863	0.0871663	1.03094	0.30257	0.650109
ABCC2	1.16609	0.407544	1.10188	0.369864	0.711484	0.925309
DEF6	12.0145	-0.329421	0.342165	-0.962755	0.33567	0.676143
PLEKHO1	1.00055	-0.00749339	1.17795	-0.00636136	0.994924	0.998085
GCLM	30.989	0.590408	0.216126	2.73178	0.00629927	0.0543188
UBR2	10.1665	0.616998	0.378123	1.63174	0.102735	0.373483
EHD2	46.3592	0.221325	0.173599	1.27493	0.202336	0.555957
DEPDC1	11.6623	0.157566	0.345435	0.456138	0.64829	0.899056
CCDC28A	10.6609	0.355077	0.363525	0.97676	0.328688	0.66795
RRAGD	0	0		0	1	1
HSF2	6.49404	0.214899	0.463405	0.463739	0.642835	0.898565
PHF20	8.50103	-0.0640768	0.404113	-0.158562	0.874014	0.982682
HSD17B6	0	0		0	1	1
NR1H3	6.16772	-0.241958	0.475922	-0.508399	0.611173	0.874393
TYMP	5.52998	-2.86547	0.769489	-3.72387	0.000196195	0.00304888
NCAPH2	43.0354	0.126808	0.179831	0.705149	0.480718	0.803077
TOMM34	105.035	-0.218505	0.121136	-1.8038	0.0712632	0.298773
SEC63	20.6628	0.366902	0.2613	1.40414	0.160277	0.48812
KPNA6	16.9995	0.2763	0.287079	0.962451	0.335823	0.676147
VIM	0	0		0	1	1
FAS	10.1638	-0.244532	0.370684	-0.65968	0.509459	0.824308
RNASET2	17.336	-0.986735	0.299387	-3.29585	0.000981237	0.0119384
CD44	568.751	0.124522	0.0494488	2.51819	0.0117959	0.0855819
KCNG1	0.50168	-2.45018	2.11319	-1.15947	0.246265	0.581689
AGPAT4	0	0		0	1	1
SLAMF7	1.66188	0.577469	0.931255	0.620097	0.535194	0.840292
BTN3A1	3.82768	0.629937	0.616386	1.02198	0.306789	0.654889
MIPEP	29.8294	-0.0558564	0.215695	-0.258961	0.795666	0.959276
PRKCH	12.9982	0.140605	0.327137	0.429806	0.667337	0.906692
INSRR	0	0		0	1	1
IFNGR1	62.6129	0.632038	0.152473	4.14525	3.39439e-05	0.000658103
B4GALT7	16.3508	-0.12533	0.291712	-0.429636	0.66746	0.906692
SH2D2A	0.166667	0.953979	4.42537	0.21557	0.829323	0.959276
VRK2	30.8088	0.512763	0.215596	2.37835	0.0173901	0.116196
TNFRSF1B	0.170592	-0.969595	4.42537	-0.219099	0.826573	0.959276
VEZT	1.00055	-0.00749339	1.17795	-0.00636136	0.994924	0.998085
POU2F2	0	0		0	1	1
BRD9	15.0015	0.249665	0.305356	0.817619	0.413575	0.752279
SNX1	66.0387	-0.690303	0.149075	-4.63057	3.64663e-06	9.11735e-05
TBPL1	18.8241	0.377797	0.273858	1.37953	0.16773	0.496747
ARNTL2	43.3006	0.485547	0.181563	2.67426	0.00748949	0.0614648
BCLAF1	69.6777	0.130673	0.14612	0.894286	0.371169	0.704113
SLC39A9	22.984	0.118038	0.245853	0.480114	0.631146	0.888035
ANK1	0	0		0	1	1
IBSP	0	0		0	1	1
TFB1M	10.8293	0.0369008	0.357931	0.103095	0.917888	0.998085
RABEP1	29.3209	0.557005	0.22167	2.51277	0.0119789	0.0868029
HMGB3	25.7166	-0.19512	0.233003	-0.837415	0.402359	0.740402
NUP160	38.5021	0.255541	0.190634	1.34048	0.18009	0.513686
BAK1	52.1942	0.020163	0.163099	0.123624	0.901613	0.996013
MUSK	0	0		0	1	1
IKZF2	2.66243	0.355077	0.72705	0.48838	0.625281	0.884306
GRN	122.647	-0.658304	0.115936	-5.67817	1.36143e-08	5.57104e-07
FAM13B	10.3416	-0.00749329	0.366445	-0.0204486	0.983686	0.998085
ARHGAP31	0	0		0	1	1
CENPQ	9.166	0.687652	0.400412	1.71736	0.0859129	0.337768
SARS1	124.336	0.12416	0.112123	1.10736	0.268138	0.609573
RANBP3	34.8661	-0.270528	0.200417	-1.34983	0.177071	0.508754
ARID4A	4.0022	-0.00749323	0.588978	-0.0127224	0.989849	0.998085
EIPR1	34.0156	0.0207957	0.202027	0.102935	0.918015	0.998085
PNPLA6	13.6814	-0.148356	0.319018	-0.465039	0.641903	0.898565
IFT88	5.83271	0.0749689	0.487919	0.15365	0.877885	0.983505
ALG1	42.5133	-0.314155	0.181712	-1.72886	0.0838335	0.331466
ZCCHC8	10.673	0.0827045	0.36085	0.229194	0.818718	0.959276
ABCF2	31.8296	0.372355	0.210591	1.76814	0.0770376	0.315459
CHPF2	22.181	0.188057	0.25077	0.74992	0.453303	0.782592
LRRC7	4.50388	-0.329421	0.558753	-0.589565	0.555482	0.850765
FUT8	16.6507	1.65547	0.337802	4.90072	9.54876e-07	2.78137e-05
UBA6	9.16066	0.577469	0.397089	1.45426	0.145875	0.46225
GAB2	2.335	-1.88196	0.939683	-2.00276	0.0452028	0.224095
ATP6V0A1	12.3391	0.226972	0.336528	0.674452	0.500024	0.817836
PIAS1	18.6791	-0.799688	0.282984	-2.82591	0.00471466	0.0433558
SLC4A7	4.161	1.07997	0.61855	1.74597	0.0808164	0.324528
APBA2	0	0		0	1	1
MAP2K3	92.8713	0.00804748	0.12226	0.0658228	0.947519	0.998085
EFCAB1	0.668347	-1.48838	1.62182	-0.917725	0.358763	0.696804
TMSB10	4139.59	-0.0308164	0.0415099	-0.742388	0.457852	0.786615
ASTE1	7.32792	0.123751	0.435439	0.284199	0.776258	0.954364
RNF19A	7.99457	0.60256	0.425813	1.41508	0.157045	0.482644
PEX3	17.6603	0.543522	0.28538	1.90456	0.0568377	0.258028
GABARAPL2	59.1764	-0.22737	0.153586	-1.48041	0.138763	0.450003
MYOC	0	0		0	1	1
SH3YL1	15.8298	-0.0986412	0.296183	-0.333042	0.739103	0.941588
FAM136A	81.8209	0.222176	0.130629	1.70082	0.0889761	0.343157
VCL	77.5118	0.0732105	0.138947	0.526895	0.598266	0.868562
DEPDC1B	24.3297	0.350059	0.240632	1.45474	0.14574	0.462194
DAPK2	1.50223	-1.00749	1.02014	-0.987604	0.323347	0.667226
NSMAF	28.1613	0.283738	0.223085	1.27188	0.203414	0.555957
ADSS2	52.6708	0.120424	0.162475	0.741183	0.458582	0.787568
STAP1	0	0		0	1	1
TIMP2	15.5316	-2.90561	0.463247	-6.27228	3.55808e-10	1.85365e-08
RFC1	17.1611	0.358635	0.286598	1.25135	0.210806	0.568669
TBC1D23	21.4838	0.558853	0.258954	2.15812	0.0309185	0.175284
CUL3	48.4812	0.260995	0.169877	1.53638	0.124446	0.421329
MYOM2	0	0		0	1	1
OTC	0	0		0	1	1
CYP46A1	0	0		0	1	1
ZZZ3	20.1544	0.20752	0.263037	0.788937	0.430149	0.766914
SLC18A1	0	0		0	1	1
USP2	0	0		0	1	1
CASR	0	0		0	1	1
TUBG2	14.1738	-0.522066	0.317955	-1.64195	0.1006	0.369126
RPL26L1	74.9869	-0.200138	0.136322	-1.46813	0.142069	0.455313
FLT4	0	0		0	1	1
NSUN2	96.5046	0.107185	0.120007	0.893154	0.371774	0.70481
FBXO42	4.3344	0.214899	0.567553	0.378641	0.704954	0.923763
MFAP3	19.1743	0.218783	0.269892	0.81063	0.417578	0.755991
MRI1	23.3393	0.198958	0.244484	0.813784	0.415769	0.754239
METTL1	45.5265	-0.272466	0.175369	-1.55367	0.120262	0.411166
HOXC8	1.33556	-1.59245	1.17795	-1.35188	0.176413	0.507978
AGA	3.49631	0.13001	0.630359	0.206248	0.836597	0.961891
PI4K2B	17.6547	0.265525	0.281509	0.94322	0.345569	0.687352
BOD1L1	5.50162	0.255541	0.50437	0.506654	0.612398	0.874664
MAT2B	40.3096	0.111806	0.185638	0.602276	0.546991	0.850765
TLL1	0	0		0	1	1
EDC4	12.5167	-0.673074	0.34208	-1.96759	0.0491147	0.236882
TRIO	7.83885	0.176931	0.421737	0.41953	0.674829	0.912582
VCAN	0	0		0	1	1
CLEC16A	6.67165	-0.151883	0.456792	-0.3325	0.739512	0.941588
MSR1	0	0		0	1	1
CDH1	106.748	-0.379265	0.120886	-3.13738	0.00170468	0.0190544
MTREX	16.0071	0.112801	0.294745	0.382707	0.701937	0.923377
DNAH5	0	0		0	1	1
ZFYVE16	4.82907	0.292067	0.538694	0.542176	0.587697	0.86326
RIPOR1	17.5217	-0.478799	0.28535	-1.67794	0.0933597	0.353416
C6	0	0		0	1	1
RAI14	18.4942	0.491313	0.277972	1.76749	0.0771459	0.315575
SOX30	0	0		0	1	1
PNKP	14.3559	-0.141794	0.311477	-0.455233	0.648942	0.899056
BEST2	0	0		0	1	1
PHLPP2	5.50332	-0.628982	0.513978	-1.22375	0.221046	0.580095
SPDL1	25.3319	0.18261	0.234544	0.778572	0.436232	0.77022
STAU2	12.4951	-0.0459674	0.333206	-0.137955	0.890276	0.989326
SLC66A1	10.1823	0.0398124	0.369486	0.107751	0.914193	0.998085
CTNS	14.5057	0.225167	0.310353	0.725521	0.468132	0.795535
RTN4R	4.02409	-1.59246	0.680093	-2.34153	0.0192051	0.124295
PHF23	44.9866	0.357791	0.177008	2.02132	0.0432463	0.21931
CDH10	0	0		0	1	1
INPP4A	8.33634	-0.355417	0.411026	-0.864706	0.3872	0.724352
RAB27B	4.66942	-0.213944	0.546684	-0.391349	0.695539	0.923146
PSMA4	255.956	-0.506663	0.083522	-6.06623	1.30949e-09	6.21929e-08
MYO16	0	0		0	1	1
LSG1	39.8301	0.319869	0.187843	1.70285	0.0885958	0.343157
PARP3	1.49634	0.314435	0.967789	0.3249	0.745257	0.94342
TNC	17.8415	0.235778	0.279933	0.842265	0.39964	0.737538
THAP3	7.50468	0.0566371	0.430235	0.131642	0.895267	0.991982
RIPOR3	0	0		0	1	1
TDP1	30.3187	0.246824	0.214711	1.14956	0.250323	0.582909
AIFM2	29.8577	-0.152691	0.215937	-0.707109	0.479499	0.802259
SPATA7	1.33164	-0.744458	1.05359	-0.706589	0.479822	0.802259
MED17	3.15824	-0.152351	0.990209	-0.153857	0.877722	0.983505
RETSAT	30.6719	0.118038	0.212915	0.554388	0.579314	0.859575
CAPG	151.838	-0.77328	0.0990383	-7.80789	5.81552e-15	5.02002e-13
AP2S1	216.858	0.018847	0.0882725	0.21351	0.83093	0.959276
USH2A	0	0		0	1	1
ZPBP	0	0		0	1	1
TG	0	0		0	1	1
ADAM28	0	0		0	1	1
BARX2	4.00475	-1.93349	0.725134	-2.66639	0.00766699	0.0622305
DCUN1D1	24.9795	0.37953	0.237714	1.59658	0.110358	0.389346
JADE2	15.0032	0.056637	0.304222	0.18617	0.852311	0.969549
ZIC2	0.50168	-2.45018	2.11319	-1.15947	0.246265	0.581689
LCP2	0	0		0	1	1
TRIT1	14.3191	0.676033	0.319911	2.11319	0.0345843	0.189757
ADRB1	0	0		0	1	1
GUCA2B	0	0		0	1	1
CUL7	3.33498	0.282013	0.648443	0.434908	0.663629	0.903844
CTNNA1	110.832	-0.0986413	0.111947	-0.881146	0.378239	0.712383
PHKA2	6.83719	-0.0778826	0.450756	-0.172782	0.862823	0.976013
CNTLN	0	0		0	1	1
EPHA3	0	0		0	1	1
HSPA5	620.916	0.245297	0.0603367	4.06547	4.79358e-05	0.000895558
DSG2	129.139	-0.0335557	0.103651	-0.323738	0.746136	0.944025
GEMIN8	9.00665	-0.548062	0.399563	-1.37165	0.170171	0.498995
OFD1	10.3388	0.0856161	0.366636	0.233518	0.815359	0.959276
GPM6B	0	0		0	1	1
MAGEC2	0	0		0	1	1
PREX2	0	0		0	1	1
WDR37	9.17162	0.0449741	0.38913	0.115576	0.907989	0.998085
YTHDC2	8.99907	0.206632	0.393734	0.5248	0.599722	0.868562
CTPS2	7.83466	-0.191918	0.421737	-0.455065	0.649063	0.899056
ATP6V1H	50.993	0.12461	0.16512	0.754666	0.45045	0.77994
POLR2B	42.8261	0.206213	0.18048	1.14259	0.253211	0.586691
FAM214A	3.00054	-0.65957	0.697534	-0.945574	0.344366	0.686295
ARAP2	2.66243	0.355077	0.72705	0.48838	0.625281	0.884306
TPR	30.3473	0.246824	0.214711	1.14956	0.250323	0.582909
CP	0	0		0	1	1
KATNIP	6.00611	-0.49292	0.48772	-1.01066	0.312178	0.662566
DTNBP1	14.3388	-0.00749331	0.31114	-0.0240834	0.980786	0.998085
XK	1.16301	-0.422531	1.10188	-0.383465	0.701375	0.923146
ANO2	0	0		0	1	1
C12orf4	9.99736	0.185152	0.373333	0.495943	0.619935	0.881066
SCML1	11.3267	0.774915	0.362848	2.13565	0.0327082	0.181941
WWC3	6.50217	0.214899	0.463405	0.463739	0.642835	0.898565
ARHGAP6	0	0		0	1	1
FAM184B	0	0		0	1	1
MAP4	46.8418	0.229207	0.172707	1.32714	0.184463	0.522254
GOPC	15.4973	0.398499	0.302168	1.3188	0.187236	0.526537
ROS1	0.166667	0.953979	4.42537	0.21557	0.829323	0.959276
USP28	22.8193	0.352403	0.248436	1.41849	0.156049	0.480581
HDAC9	34.4951	0.0622156	0.200607	0.310137	0.756457	0.948974
TSPAN17	32.6761	-0.213944	0.206627	-1.03541	0.300477	0.647374
NOP16	155.397	0.234435	0.101899	2.30066	0.0214107	0.134254
CC2D2A	6.32707	1.68056	0.550486	3.05287	0.00226662	0.0239545
RRM2B	4.83524	0.292067	0.538694	0.542176	0.587697	0.86326
ZNF800	7.99852	0.233515	0.417924	0.55875	0.576333	0.857068
TNFRSF17	0	0		0	1	1
SNX29	5.00275	-0.00749324	0.526798	-0.0142241	0.988651	0.998085
LMO3	0	0		0	1	1
MRPS10	41.3127	0.509906	0.186176	2.73884	0.00616571	0.0534181
GUCA1A	0	0		0	1	1
RSF1	6.33971	0.297361	0.470687	0.63176	0.527544	0.835355
VPS13D	2.83498	-0.177418	0.701024	-0.253084	0.800203	0.959276
CELF2	0	0		0	1	1
FAM120A	70.38	-0.0896159	0.145369	-0.616471	0.537584	0.842494
R3HDM1	20.1614	0.647371	0.269093	2.40575	0.0161392	0.109691
COL9A2	1.33556	-1.59245	1.17795	-1.35188	0.176413	0.507978
KITLG	7.82623	-0.191918	0.421737	-0.455065	0.649063	0.899056
ERCC8	7.00695	-0.00749326	0.445225	-0.0168303	0.986572	0.998085
ADAMTS6	2.66496	2.10798	0.924064	2.28121	0.022536	0.139608
H6PD	6.99965	-0.144997	0.445731	-0.325301	0.744953	0.94342
VAMP3	68.7986	0.139348	0.142165	0.980187	0.326994	0.66795
PER3	2.00391	-1.59246	0.961796	-1.65571	0.0977807	0.363405
UTS2	0	0		0	1	1
TNFRSF9	0.49887	2.43488	2.113	1.15234	0.249183	0.581689
EPN3	4.00501	-0.744459	0.608294	-1.22385	0.22101	0.580095
LTBP1	0	0		0	1	1
RCN1	106.622	0.502766	0.121688	4.13161	3.60223e-05	0.000691457
ELN	0	0		0	1	1
RFC2	69.5172	0.165685	0.146373	1.13194	0.257659	0.594183
ARID1B	3.49744	0.13001	0.630359	0.206248	0.836597	0.961891
CLPTM1L	64.0478	0.112801	0.147373	0.765413	0.444026	0.776437
NEDD4L	61.9988	0.241327	0.150157	1.60716	0.108018	0.383239
FOXP3	0	0		0	1	1
PPP1R3F	1.17114	-0.422531	1.10188	-0.383465	0.701375	0.923146
HEXB	101.953	0.285824	0.117238	2.43797	0.0147699	0.102385
PTCD2	3.82768	0.371018	0.60683	0.611405	0.540932	0.844608
NEXMIF	0	0		0	1	1
JKAMP	29.8041	0.497299	0.218973	2.27105	0.0231439	0.141887
DKK3	59.1539	0.594422	0.156485	3.79859	0.00014552	0.00234139
ARHGEF5	11.1809	0.0355754	0.352546	0.10091	0.919622	0.998085
NFE2L3	11.1747	-0.050562	0.352546	-0.14342	0.885959	0.987124
MCUR1	9.99568	0.477934	0.377786	1.26509	0.205839	0.561017
LIMA1	181.778	0.207301	0.0951934	2.17768	0.0294296	0.169031
LETMD1	17.9956	-0.00749332	0.277647	-0.0269887	0.978469	0.998085
SLC4A8	0	0		0	1	1
LAMC3	0	0		0	1	1
PTGER3	0	0		0	1	1
TNIP3	0	0		0	1	1
MAPK9	30.824	-0.273387	0.21304	-1.28327	0.199397	0.55108
COL23A1	0	0		0	1	1
BCAR1	20.5528	-0.221042	0.330375	-0.669065	0.503454	0.820315
FAM160A2	12.3349	0.148626	0.335911	0.442456	0.658159	0.903344
HERPUD1	18.848	0.069128	0.27153	0.254586	0.799043	0.959276
HOMER3	48.7584	-0.107057	0.186668	-0.573515	0.566296	0.853239
RAD51	46.6957	-0.507064	0.175026	-2.89708	0.00376655	0.0361846
POLQ	7.16771	0.466438	0.445967	1.0459	0.295606	0.641202
PIK3CB	11.8253	0.611417	0.350341	1.74521	0.080949	0.32473
CYBA	42.3834	-1.99328	0.226086	-8.81646	1.18138e-18	1.31802e-16
THOC3	94.5487	-0.267729	0.121668	-2.20049	0.0277725	0.162693
HEBP2	35.5251	-0.238274	0.198336	-1.20136	0.229611	0.581689
MPHOSPH9	1.83051	0.255541	0.873595	0.292517	0.769892	0.953758
PLEKHA5	16.3452	-0.543546	0.296513	-1.83313	0.0667835	0.287353
PRSS8	39.4104	-1.37249	0.209235	-6.55957	5.39648e-11	3.01032e-09
SIKE1	8.49626	0.391056	0.407896	0.958715	0.337702	0.677352
RRP12	41.387	-0.0540359	0.183246	-0.294881	0.768084	0.953758
FNIP2	1.99689	-0.49292	0.844755	-0.583506	0.559553	0.850765
MSMO1	77.3216	0.054774	0.139067	0.393868	0.693679	0.923146
TTC17	22.9919	0.328556	0.247288	1.32863	0.183969	0.521355
ALX4	0	0		0	1	1
FSTL4	0	0		0	1	1
FOXN3	4.99573	0.37953	0.531544	0.714014	0.475218	0.800698
METTL24	0	0		0	1	1
AKR7A2	45.0099	-0.35108	0.176846	-1.98524	0.0471183	0.230162
MRTO4	117.849	0.274982	0.115225	2.38648	0.0170107	0.114393
NNAT	0	0		0	1	1
USE1	19.1749	-0.133024	0.269319	-0.493929	0.621357	0.882562
MCF2L2	0	0		0	1	1
NRIP2	0	0		0	1	1
LAMA3	343.982	0.467544	0.0767843	6.08906	1.13578e-09	5.46004e-08
AP5M1	19.3157	0.393045	0.270487	1.4531	0.146196	0.463144
ANAPC4	14.3262	0.466438	0.315346	1.47913	0.139106	0.450003
KCNQ1	0	0		0	1	1
TRAPPC3	92.327	0.190775	0.128402	1.48576	0.137342	0.447071
THRAP3	69.7192	-0.0766021	0.146001	-0.524669	0.599813	0.868562
PHPT1	176.494	-0.673617	0.0984067	-6.84524	7.63472e-12	4.75201e-10
ENTPD2	1.33556	-1.59245	1.17795	-1.35188	0.176413	0.507978
LY75	0	0		0	1	1
ARID4B	3.66102	0.523021	0.625594	0.836039	0.403133	0.740402
OPN3	12.6609	0.220776	0.332013	0.66496	0.506076	0.821639
SDCCAG8	1.50223	-1.00749	1.02014	-0.987604	0.323347	0.667226
PTPRN	0	0		0	1	1
KIF1B	10.4974	0.314435	0.36579	0.859605	0.390007	0.727072
FOXC1	7.49852	0.0566371	0.430235	0.131642	0.895267	0.991982
TBC1D22A	17.5108	-0.200138	0.282213	-0.709175	0.478216	0.802259
SYNE2	2.0011	-0.00749323	0.83294	-0.00899612	0.992822	0.998085
PLEKHH1	1.66805	0.577469	0.931255	0.620097	0.535194	0.840292
ATP9A	5.01118	-2.00749	0.658497	-3.0486	0.00229912	0.0241683
SPO11	0	0		0	1	1
CBLN4	0	0		0	1	1
CHRDL2	0	0		0	1	1
FAM168A	5.3389	-0.370063	0.514102	-0.719825	0.471633	0.799302
RELT	11.0103	0.0799695	0.35533	0.225057	0.821935	0.959276
GALC	1.33977	-0.744458	1.05359	-0.706589	0.479822	0.802259
NOP58	128.009	0.210829	0.104416	2.01913	0.0434734	0.21999
SZRD1	96.5273	0.147117	0.125731	1.17009	0.241963	0.581689
KCNH2	0	0		0	1	1
CUL1	47.8207	0.204011	0.170777	1.1946	0.232242	0.581689
FAM114A2	7.83157	-0.191918	0.421737	-0.455065	0.649063	0.899056
CYFIP2	0	0		0	1	1
TAB2	23.1566	0.431792	0.247577	1.74407	0.0811473	0.325194
GINM1	25.3266	0.0684555	0.234117	0.292399	0.769982	0.953758
EIF2AK2	11.8321	0.0331487	0.342467	0.0967939	0.92289	0.998085
USP36	13.8152	0.519754	0.322015	1.61407	0.106513	0.381011
KMT2C	1.16722	0.407544	1.10188	0.369864	0.711484	0.925309
MCOLN3	0	0		0	1	1
CCDC85A	0	0		0	1	1
PUM2	12.4985	0.262596	0.334637	0.784719	0.432618	0.77022
MRPL43	37.9429	-0.831018	0.224911	-3.69487	0.000219997	0.00337443
ITIH4	0	0		0	1	1
ITIH1	0	0		0	1	1
HPF1	10.9931	0.433079	0.359315	1.20529	0.228091	0.581689
ZFR	29.8268	0.170045	0.216073	0.78698	0.431294	0.768491
ZNF280C	2.83217	0.866976	0.732195	1.18408	0.236383	0.581689
NPFFR2	0	0		0	1	1
PHF21B	0	0		0	1	1
TRAF1	2.82936	2.2149	0.917855	2.41312	0.0158164	0.107994
RC3H2	34.8279	-0.0489133	0.199607	-0.245048	0.80642	0.959276
IL17RB	0	0		0	1	1
TRAF3IP2	43.0069	-0.141794	0.179831	-0.788486	0.430412	0.767152
GYG2	0	0		0	1	1
DCBLD2	115.6	0.591341	0.111895	5.28477	1.2586e-07	4.31428e-06
SERPINB3	1.67171	-3.07334	1.47233	-2.0874	0.0368524	0.196846
SOAT1	10.503	-0.236975	0.364675	-0.649825	0.515805	0.830398
PKP2	40.5105	0.00438075	0.185099	0.023667	0.981118	0.998085
MSH4	0	0		0	1	1
F7	0	0		0	1	1
GDI2	231.507	-0.246933	0.0776869	-3.17856	0.00148006	0.0169934
PRDM1	1.00055	-0.00749339	1.17795	-0.00636136	0.994924	0.998085
ATG5	8.1632	0.65147	0.422995	1.54014	0.123527	0.418697
TMCC3	14.9911	0.120831	0.304448	0.396885	0.691452	0.923146
PITHD1	50.1515	0.310122	0.16732	1.85347	0.0638154	0.280234
MTA3	7.48702	-0.460005	0.435429	-1.05644	0.290766	0.635366
USP13	2.3333	0.407544	0.779144	0.523066	0.600928	0.868562
ATP11B	9.99371	0.577469	0.380184	1.51892	0.128782	0.429489
LAMC2	715.127	0.825583	0.0494952	16.6801	1.82997e-62	1.20229e-59
CDK14	3.00727	-2.32942	0.91244	-2.55296	0.0106812	0.0793445
SEC61A1	198.487	0.494102	0.0926905	5.33066	9.78545e-08	3.41365e-06
PPP1R12A	17.4992	0.185152	0.282213	0.656071	0.511779	0.827381
RASGRF1	1.33164	-0.744458	1.05359	-0.706589	0.479822	0.802259
CAMK2B	0	0		0	1	1
CROCC	1.67282	-1.22989	0.995554	-1.23538	0.21669	0.575469
POLR3E	15.6693	-0.253654	0.298689	-0.849224	0.395757	0.732988
ATP2B4	12.0015	0.072677	0.340178	0.213644	0.830824	0.959276
ZC3H11A	24.1504	0.17183	0.240082	0.715717	0.474166	0.800698
RIOK2	13.6587	0.346144	0.321034	1.07821	0.280938	0.623993
YIPF1	12.3343	-0.163612	0.335911	-0.487071	0.626208	0.884454
NDC1	36.8102	0.453348	0.196573	2.30625	0.0210964	0.132832
DGKG	0.50168	-2.45018	2.11319	-1.15947	0.246265	0.581689
FLYWCH1	3.50333	-0.422531	0.636169	-0.66418	0.506575	0.821639
UNKL	2.67337	-0.744459	0.745004	-0.999268	0.317665	0.667226
TBXAS1	0	0		0	1	1
PARP12	10.8324	0.125773	0.35827	0.351057	0.725546	0.934524
ALDH18A1	51.0247	-0.101821	0.165035	-0.616965	0.537258	0.842208
TARBP1	11.1629	0.470554	0.357356	1.31677	0.187917	0.527738
GATB	13.4914	0.0281306	0.320623	0.0877372	0.930086	0.998085
MXD1	5.66436	0.50708	0.50273	1.00865	0.313141	0.663301
CDK17	15.6623	0.811934	0.309687	2.62179	0.00874699	0.0685954
DNAJC25	4.17082	0.34043	0.581278	0.585658	0.558106	0.850765
SLC2A3	1.00336	-3.45018	2.02945	-1.70005	0.0891211	0.343157
PSD	0	0		0	1	1
CTDP1	8.86327	-0.729959	0.408828	-1.78549	0.0741814	0.306845
YBX3	126.241	-0.0189283	0.104872	-0.180489	0.856769	0.972659
STYK1	1.83864	0.255541	0.873595	0.292517	0.769892	0.953758
WNK1	11.3422	-0.177418	0.350512	-0.506169	0.612738	0.875043
CCAR1	13.827	-0.0422587	0.316736	-0.13342	0.893862	0.991261
OGFR	38.7353	-0.53567	0.192618	-2.781	0.00541922	0.0485513
GNA15	45.1746	0.388928	0.176932	2.19818	0.0279361	0.163228
CREB3L3	0	0		0	1	1
PIGV	12.3293	-0.241959	0.336528	-0.718985	0.47215	0.799846
PTPRU	16.8511	-0.556832	0.292326	-1.90483	0.0568021	0.258028
SNRNP40	76.4902	0.137212	0.134848	1.01753	0.308902	0.658212
RIMBP2	0	0		0	1	1
COL11A1	0	0		0	1	1
QSER1	11.9898	0.56079	0.346663	1.61768	0.105731	0.378788
MPC1	28.0045	0.0268582	0.222629	0.120641	0.903975	0.997143
ACAA1	25.3381	0.14451	0.234361	0.616612	0.537491	0.84246
BCAT1	15.1572	0.4725	0.306666	1.54076	0.123374	0.418697
HDAC7	24.2172	-0.634035	0.24529	-2.58484	0.00974247	0.074428
LZTS1	0	0		0	1	1
PRDM6	0	0		0	1	1
WNT8A	0	0		0	1	1
SPAG4	0	0		0	1	1
NCKAP1	62.6466	0.269616	0.149489	1.80358	0.0712971	0.298773
MRPS35	74.679	0.00538368	0.141323	0.038095	0.969612	0.998085
GUCY1B1	0	0		0	1	1
SFSWAP	15.01	-0.264651	0.305356	-0.866698	0.386107	0.723516
TNK2	13.3593	-0.297	0.324222	-0.91604	0.359646	0.697093
MON2	6.83522	0.0628961	0.450756	0.139535	0.889028	0.988403
CDH3	98.1312	-0.72887	0.128257	-5.68289	1.32441e-08	5.45731e-07
ARSF	0	0		0	1	1
GPBP1	31.4957	0.13001	0.21012	0.618744	0.536085	0.840613
DGAT2	0.838091	0.577468	1.31699	0.438475	0.661042	0.903344
ZNF112	1.66805	0.577469	0.931255	0.620097	0.535194	0.840292
CS	186.833	-0.0459217	0.0938959	-0.48907	0.624792	0.884306
LTK	0	0		0	1	1
MRPS24	283.411	0.40928	0.0799242	5.12085	3.04156e-07	9.72149e-06
ELMO2	14.3416	-0.27668	0.312495	-0.885391	0.375946	0.709935
WAPL	17.3334	0.0480018	0.282988	0.169625	0.865305	0.977476
VMP1	20.9944	0.5489	0.261845	2.09628	0.0360574	0.19409
APPBP2	3.00165	-0.00749322	0.680093	-0.0110179	0.991209	0.998085
POLD1	22.3752	-0.310056	0.250631	-1.2371	0.21605	0.575469
SEZ6	0	0		0	1	1
EIF4B	253.087	-0.159625	0.0828084	-1.92764	0.0538998	0.251899
SLC6A16	0	0		0	1	1
BICRA	2.0011	-0.00749323	0.83294	-0.00899612	0.992822	0.998085
SPHK2	6.34056	-0.00749326	0.468072	-0.0160088	0.987227	0.998085
RPL18	1580.43	-0.0830464	0.0613621	-1.35338	0.175933	0.507978
CA11	1.16301	-0.422531	1.10188	-0.383465	0.701375	0.923146
ISOC2	45.4028	-0.744459	0.18069	-4.12009	3.78732e-05	0.000721237
U2AF2	228.614	0.205267	0.0865626	2.37131	0.0177251	0.117762
EPN1	55.7446	-0.128509	0.15802	-0.813241	0.41608	0.754571
MED29	15.0083	-0.00749331	0.304147	-0.0246371	0.980344	0.998085
AHRR	0	0		0	1	1
GSC2	0	0		0	1	1
ZNF275	2.00391	-1.59246	0.961796	-1.65571	0.0977807	0.363405
MTMR1	25.3249	0.18261	0.234544	0.778572	0.436232	0.77022
GPC1	61.2746	-0.638468	0.154232	-4.13967	3.47812e-05	0.000671076
ADCK1	7.33298	-0.00749327	0.434989	-0.0172263	0.986256	0.998085
HAGH	12.1711	-1.12779	0.363485	-3.1027	0.00191762	0.0209591
RNF4	38.6803	0.0422597	0.189463	0.223049	0.823497	0.959276
CASP8	12.664	0.14451	0.331436	0.436011	0.662829	0.903844
LIMCH1	2.33781	-4.67257	1.98001	-2.35987	0.0182815	0.12031
INTS13	34.9935	0.185152	0.199555	0.927824	0.353499	0.695934
TM7SF3	12.5027	-0.512729	0.338297	-1.51562	0.129616	0.431136
DLX3	3.33751	-1.22989	0.703963	-1.74709	0.080622	0.324004
SPA17	2.50278	-0.592456	0.760367	-0.779171	0.435879	0.77022
TSPAN32	0	0		0	1	1
CCN5	0	0		0	1	1
DMRT3	0	0		0	1	1
ST3GAL6	0.672554	-0.00749352	1.44269	-0.00519412	0.995856	0.998085
ATP2C2	3.67281	-1.10703	0.660376	-1.67636	0.0936674	0.354467
NGFR	0.50168	-2.45018	2.11319	-1.15947	0.246265	0.581689
CDON	0	0		0	1	1
TAF2	13.997	0.477934	0.319288	1.49687	0.134426	0.441532
HIPK2	1.49942	0.992506	1.02014	0.972913	0.330597	0.66795
TNPO3	37.4948	0.366481	0.193977	1.8893	0.0588516	0.264229
BORCS8-MEF2B	0.50168	-2.45018	2.11319	-1.15947	0.246265	0.581689
RFXANK	35.1719	0.0335339	0.198659	0.168802	0.865953	0.978011
TMEM161A	5.17195	-0.86999	0.541557	-1.60646	0.108173	0.383239
LPAR2	15.1763	-0.422531	0.305606	-1.3826	0.166787	0.496207
CTSA	110.861	-0.520486	0.113664	-4.57917	4.66816e-06	0.000113415
SUGP2	11.3394	0.0773956	0.350056	0.221095	0.825019	0.959276
SLC12A2	12.8211	-0.044968	0.328848	-0.136744	0.891233	0.990017
SNX24	10.5108	-0.611565	0.371521	-1.64611	0.0997408	0.366608
EYA2	0	0		0	1	1
CNN2	232.108	0.162542	0.085961	1.89088	0.0586407	0.263482
ABCA7	2.00391	-1.59246	0.961796	-1.65571	0.0977807	0.363405
SNCAIP	0	0		0	1	1
DDX20	4.67587	0.407544	0.550938	0.739728	0.459465	0.787598
BTBD1	32.3423	-0.487822	0.210036	-2.32257	0.0202025	0.128173
FAR2	2.33415	-0.422531	0.779144	-0.542301	0.587611	0.86326
BCAS1	0	0		0	1	1
POU1F1	0	0		0	1	1
CHI3L2	0	0		0	1	1
SBNO2	1.33556	-1.59245	1.17795	-1.35188	0.176413	0.507978
PMS1	7.16378	0.605484	0.449985	1.34557	0.178443	0.51096
HMG20B	25.8449	-0.287601	0.232853	-1.23512	0.216786	0.575469
CALCRL	0	0		0	1	1
TAF11	17.5004	0.295899	0.283143	1.04505	0.296	0.641435
ANKS1A	9.16881	0.361741	0.392256	0.922206	0.356421	0.696804
AP3D1	33.1803	-0.0800058	0.204605	-0.391027	0.695777	0.923146
ZNF76	8.33885	0.34043	0.411026	0.828245	0.407532	0.745933
SLC9A3R2	22.3892	-1.50757	0.28371	-5.31375	1.07391e-07	3.72436e-06
NTHL1	28.7138	-0.585469	0.224438	-2.60861	0.00909118	0.0704998
UHRF1BP1	5.66604	-0.00749325	0.49484	-0.0151428	0.987918	0.998085
GNAI3	19.6589	0.286954	0.267006	1.07471	0.282505	0.626418
IPO5	151.101	0.379878	0.103605	3.66661	0.000245785	0.00370386
OAT	253.996	-0.296235	0.074282	-3.98798	6.66384e-05	0.00119767
WDR3	26.0011	0.439966	0.2338	1.88181	0.0598622	0.267851
PKN2	24.0028	-0.00749333	0.240449	-0.0311639	0.975139	0.998085
WDR18	43.0486	-0.321875	0.180704	-1.78123	0.0748754	0.308744
TRAM2	16.9914	0.929313	0.300887	3.08858	0.00201116	0.0218002
NTN1	0	0		0	1	1
GLP2R	0	0		0	1	1
MCM10	37.3408	0.0956001	0.192911	0.495565	0.620201	0.881339
DGKA	39.1764	0.103065	0.18836	0.54717	0.584262	0.86326
ERBB3	10.5156	-1.00749	0.385576	-2.61295	0.00897636	0.0699766
ROPN1	0	0		0	1	1
ANKRD44	0	0		0	1	1
KARS1	288.344	-0.120735	0.0786865	-1.53437	0.124938	0.421646
ADAT1	19.5091	-0.18033	0.267233	-0.674804	0.4998	0.817836
PDIA5	18.9961	0.662358	0.277557	2.38639	0.0170148	0.114393
TBC1D22B	8.00046	0.355077	0.419762	0.845899	0.397609	0.734299
NDUFB4	220.629	-0.0839869	0.0876637	-0.958058	0.338033	0.677901
SPEN	15.1707	-0.0392022	0.302489	-0.129599	0.896884	0.993402
MYLK	2.16777	0.214899	0.802641	0.26774	0.788899	0.959276
ZC3H15	81.3212	0.385163	0.13699	2.81161	0.00492943	0.0449463
MAP2K4	21.6594	0.485547	0.256769	1.89099	0.0586262	0.263482
PACC1	9.82646	1.18013	0.407918	2.89307	0.00381497	0.0365903
SNAP91	0	0		0	1	1
SLK	25.6678	-0.00749334	0.232511	-0.0322278	0.97429	0.998085
CYB5R4	10.3419	0.17892	0.36721	0.487241	0.626087	0.884454
COL17A1	295.978	0.251667	0.0687631	3.65992	0.000252297	0.00378638
GSTO2	8.17558	-0.92003	0.432985	-2.12485	0.0335988	0.185499
SEC61A2	2.50082	-0.200138	0.746665	-0.268043	0.788666	0.959276
PRKCQ	0.332203	1.84874	3.1964	0.578383	0.563006	0.850765
TLE2	0.50168	-2.45018	2.11319	-1.15947	0.246265	0.581689
ASB1	10.159	0.229546	0.370684	0.61925	0.535752	0.840292
FAM107B	16.1628	0.503469	0.297573	1.69192	0.0906616	0.346965
ME1	32.3287	0.534216	0.210821	2.53398	0.0112774	0.0826504
TBC1D1	0.997473	-1.00749	1.24941	-0.806375	0.420027	0.757259
CDK13	4.01005	-0.49292	0.597332	-0.825202	0.409257	0.746318
MTHFD2	21.314	0.634053	0.261365	2.42593	0.0152693	0.10523
SLC9A7	3.99828	0.233515	0.591033	0.395096	0.692772	0.923146
FOXJ2	8.33634	-0.355417	0.411026	-0.864706	0.3872	0.724352
YBX1	40.8702	0.00428381	0.184342	0.0232383	0.98146	0.998085
PDE4A	1.00055	-0.00749339	1.17795	-0.00636136	0.994924	0.998085
PPP2R5A	20.6583	0.17892	0.259657	0.689063	0.490784	0.807257
CTNNA2	0	0		0	1	1
ELAVL1	85.7053	0.0486497	0.127293	0.382186	0.702323	0.923674
TIE1	0	0		0	1	1
DIP2B	12.999	-0.0074933	0.326706	-0.0229359	0.981701	0.998085
SMARCD1	48.8289	0.279029	0.169398	1.64718	0.0995208	0.366292
KDM4A	15.1679	0.151204	0.302929	0.499142	0.617679	0.880082
NFYC	32.8462	-0.0807423	0.205642	-0.392636	0.694589	0.923146
ZMYND12	0	0		0	1	1
SLC9A3	5.3389	-0.370063	0.514102	-0.719825	0.471633	0.799302
NGEF	1.00336	-3.45018	2.02945	-1.70005	0.0891211	0.343157
ASPM	13.9928	0.407544	0.318084	1.28125	0.200107	0.552526
CD84	0	0		0	1	1
ELOVL1	119.476	0.377072	0.108715	3.46843	0.00052351	0.00705167
SPI1	0	0		0	1	1
POLR1H	21.4953	0.605484	0.259799	2.33059	0.0197752	0.126275
MPPED2	0	0		0	1	1
CLDN18	0	0		0	1	1
ZBTB11	11.8304	0.526843	0.348321	1.51252	0.130402	0.432939
ATXN3	15.3264	0.244045	0.301967	0.808187	0.418983	0.757063
GOLGA5	31.9954	0.112801	0.208416	0.541229	0.58835	0.863897
FGFR2	10.3391	-0.57309	0.373508	-1.53435	0.124944	0.421646
LRRC40	12.8228	0.640205	0.33714	1.89893	0.0575738	0.259873
ISOC1	16.8357	-0.0360625	0.287121	-0.1256	0.900048	0.995322
EML1	0	0		0	1	1
TRMT11	15.3267	0.435025	0.304367	1.42928	0.152925	0.475038
THUMPD1	17.8362	0.0734267	0.279051	0.26313	0.79245	0.959276
MSANTD3	70.3138	0.225484	0.140917	1.60012	0.109572	0.387036
KIF26A	0.672272	-2.86522	2.07175	-1.383	0.166666	0.496097
ATG2B	3.50052	0.407544	0.636169	0.640623	0.521768	0.833812
ARFGEF1	11.6679	-0.338699	0.347145	-0.975672	0.329227	0.66795
ACSM2B	0	0		0	1	1
ZFAT	3.00165	-0.00749322	0.680093	-0.0110179	0.991209	0.998085
MTFR1	16.9973	0.162432	0.286192	0.567562	0.570332	0.854837
STAG3	0	0		0	1	1
FECH	1.1588	-1.32942	1.20704	-1.10138	0.270729	0.60997
MYO9A	2.16356	-0.229886	0.802641	-0.286411	0.774563	0.953758
DDX3Y	0	0		0	1	1
PFKP	184.819	-0.111887	0.0943991	-1.18525	0.235918	0.581689
IDI1	100.364	-0.305657	0.12396	-2.46576	0.0136722	0.0962424
SP100	34.9797	0.722149	0.205511	3.51392	0.000441548	0.00617228
KLF6	42.153	0.558486	0.184904	3.02041	0.00252432	0.0261636
PLPP1	5.83243	-0.255421	0.489521	-0.521776	0.601826	0.869223
NEO1	0.50168	-2.45018	2.11319	-1.15947	0.246265	0.581689
TRAM1	51.828	-0.258626	0.164236	-1.57472	0.11532	0.400993
PHKA1	6.49966	-0.685565	0.474849	-1.44375	0.148808	0.466277
TNFRSF1A	49.3814	-0.479562	0.169959	-2.82162	0.00477811	0.0438371
CACNB1	3.00165	-0.00749322	0.680093	-0.0110179	0.991209	0.998085
EVI5	3.50052	0.407544	0.636169	0.640623	0.521768	0.833812
STOML1	13.1825	-0.263833	0.325914	-0.809518	0.418217	0.756475
PKM	2579.67	-0.441999	0.0442448	-9.98985	1.68835e-23	2.5598e-21
DHX29	21.3294	0.0827045	0.25516	0.324129	0.745841	0.943753
DNTTIP2	6.33158	0.297361	0.470687	0.63176	0.527544	0.835355
METTL22	1.00476	0.992506	1.24941	0.79438	0.426974	0.763787
TP53BP1	12.503	-0.355417	0.335601	-1.05904	0.28958	0.633653
TRO	0	0		0	1	1
RRP15	9.99988	0.577469	0.380184	1.51892	0.128782	0.429489
RHOA	227.87	-0.0349339	0.0780442	-0.447617	0.654429	0.900335
DHX8	26.177	0.12124	0.230508	0.525968	0.598911	0.868562
PRKCZ	0	0		0	1	1
ZFY	0	0		0	1	1
IARS2	101.826	0.0161192	0.116734	0.138084	0.890174	0.989326
SYT1	0.49887	2.43488	2.113	1.15234	0.249183	0.581689
NAV3	4.99489	0.781003	0.54659	1.42886	0.153044	0.475038
IDH3G	62.0504	-0.193906	0.149913	-1.29346	0.195852	0.543567
ROGDI	12.84	-1.42253	0.369161	-3.85341	0.000116483	0.00192931
PDZD4	0	0		0	1	1
ATP2B3	0	0		0	1	1
ROCK1	2.83498	-0.177418	0.701024	-0.253084	0.800203	0.959276
CBFB	49.7035	-0.338139	0.168245	-2.0098	0.0444522	0.222616
PDK3	2.0011	-0.00749323	0.83294	-0.00899612	0.992822	0.998085
HYAL2	24.6835	-0.163613	0.237525	-0.688823	0.490935	0.807257
HDAC4	1.50223	-1.00749	1.02014	-0.987604	0.323347	0.667226
RASSF1	15.5024	0.272615	0.300612	0.906865	0.364478	0.697741
FGFR3	3.34649	-2.50999	0.90345	-2.77823	0.00546558	0.0488187
IFI35	16.6662	-0.532584	0.29333	-1.81565	0.0694243	0.293323
HEATR6	4.17279	-0.12297	0.57754	-0.212921	0.831389	0.959276
COASY	81.2329	-0.516313	0.132788	-3.88826	0.000100967	0.0017009
PLEKHH3	3.00839	-1.386	0.759196	-1.82562	0.0679073	0.290758
MEF2A	11.166	-0.574534	0.359335	-1.59888	0.109848	0.387662
OTUD5	36.5167	0.0583946	0.195027	0.299417	0.764622	0.953582
TFE3	30.4988	0.293166	0.214453	1.36704	0.171613	0.500164
TBC1D25	6.33269	0.609178	0.478803	1.27229	0.203269	0.555957
ACSL4	24.4826	0.65147	0.244216	2.66759	0.00763966	0.0621263
INPP5A	12.1663	0.190446	0.338504	0.56261	0.5737	0.854837
GPKOW	33.6907	-0.00749335	0.203015	-0.0369103	0.970557	0.998085
GRIPAP1	21.6841	-0.00749333	0.253065	-0.0296102	0.976378	0.998085
FTSJ1	82.4931	0.650718	0.133078	4.88976	1.00959e-06	2.91918e-05
PRR11	27.8485	0.463136	0.226255	2.04697	0.0406612	0.209891
REEP1	1.00336	-3.45018	2.02945	-1.70005	0.0891211	0.343157
ATP11A	5.83945	-0.592456	0.497777	-1.1902	0.233967	0.581689
POLR1A	18.1749	0.284687	0.277788	1.02484	0.305441	0.653326
LAPTM4A	147.322	-0.0336062	0.0970502	-0.346277	0.729135	0.936591
TTC7A	13.8447	-0.606955	0.323573	-1.87579	0.0606836	0.270503
IP6K2	25.5037	0.086834	0.233395	0.372048	0.709857	0.925309
STON1-GTF2A1L	0	0		0	1	1
SRBD1	8.66462	-0.118525	0.400428	-0.295995	0.767234	0.953758
KIF2A	14.0026	0.0612194	0.314911	0.194402	0.845861	0.965332
RASGRP2	0.170592	-0.969595	4.42537	-0.219099	0.826573	0.959276
PSME4	14.3301	0.329542	0.313265	1.05196	0.292818	0.638552
IFT80	5.4977	0.433079	0.508148	0.852269	0.394065	0.730899
ERLEC1	25.672	0.0674687	0.23259	0.290076	0.771758	0.953758
PPP2R5B	5.33214	0.729472	0.526798	1.38473	0.166135	0.496097
PYGM	0	0		0	1	1
PAGE1	0	0		0	1	1
PITX1	12.0116	0.072677	0.340178	0.213644	0.830824	0.959276
TRPC7	0	0		0	1	1
MAST4	4.50107	0.314435	0.558753	0.562744	0.57361	0.854837
ADGRF5	0	0		0	1	1
SDK2	0	0		0	1	1
ADAM7	0	0		0	1	1
NUP133	31.6607	0.297361	0.210498	1.41266	0.157756	0.483491
NUCKS1	96.9737	0.13143	0.119742	1.09761	0.272375	0.611913
VPS35	2.66132	-0.370063	0.72705	-0.508993	0.610757	0.874393
DNAJA2	23.5051	-0.0688939	0.243049	-0.283457	0.776826	0.954864
BCL3	8.99822	0.423141	0.397033	1.06576	0.286533	0.629467
KCNAB2	3.17	-0.785101	0.686138	-1.14423	0.252528	0.585338
ABCC9	1.00055	-0.00749339	1.17795	-0.00636136	0.994924	0.998085
GAL	3.99854	1.27261	0.647898	1.96422	0.0495045	0.237887
CLEC2D	0.327996	-0.0078032	2.9872	-0.00261221	0.997916	0.998085
FUNDC1	21.9972	0.255541	0.252185	1.01331	0.310914	0.660712
MAOB	0	0		0	1	1
RORA	0.50168	-2.45018	2.11319	-1.15947	0.246265	0.581689
DRD4	0	0		0	1	1
TGFBR3	1.49942	0.992506	1.02014	0.972913	0.330597	0.66795
PLA2G10	0.66414	-2.86522	2.07175	-1.383	0.166666	0.496097
HES2	18.1901	-0.57043	0.281647	-2.02534	0.0428328	0.218084
ATP1B3	199.687	0.16615	0.0914474	1.8169	0.0692331	0.293066
NEDD4	25.4933	0.086834	0.233395	0.372048	0.709857	0.925309
PIGB	10.1699	-0.149512	0.369884	-0.404214	0.686055	0.91977
MAPK6	27.4952	-0.0249808	0.224631	-0.111208	0.911452	0.998085
GNB5	21.8533	-0.703487	0.259467	-2.71127	0.00670252	0.0568608
RAB27A	18.1657	-0.51564	0.280667	-1.83719	0.0661811	0.286171
HDHD5	59.3711	0.106036	0.153044	0.692845	0.488407	0.805837
UFD1	169.957	0.0887219	0.0903954	0.981487	0.326352	0.66795
GUCY2C	0	0		0	1	1
SCT	0	0		0	1	1
PHRF1	0	0		0	1	1
ELP1	20.344	0.134526	0.261547	0.514345	0.607011	0.871813
NUCB2	23.3159	0.449714	0.246928	1.82123	0.0685712	0.291886
PFN2	3.99688	-0.744459	0.608294	-1.22385	0.22101	0.580095
PTPN3	16.6746	-0.414119	0.291409	-1.42109	0.15529	0.47962
SPTB	0.332203	1.84874	3.1964	0.578383	0.563006	0.850765
DAPP1	21.8151	0.642009	0.258512	2.48348	0.0130105	0.0926877
FGF10	0	0		0	1	1
SLC44A1	33.1728	-0.254586	0.20529	-1.24013	0.214928	0.575315
TMEM260	3.99518	0.477934	0.597332	0.800113	0.423645	0.760386
SMG6	12.1702	0.111151	0.337995	0.328855	0.742266	0.94342
EXOC5	11.494	0.542704	0.353694	1.53439	0.124935	0.421646
CLTCL1	1.49942	0.992506	1.02014	0.972913	0.330597	0.66795
FGF22	0	0		0	1	1
FSTL3	67.5315	0.18509	0.148445	1.24686	0.21245	0.57161
DGCR2	33.8591	-0.36465	0.204068	-1.7869	0.0739533	0.306448
RNF126	26.2253	-0.508687	0.233762	-2.17609	0.0295484	0.169631
MNT	9.33997	-0.213944	0.386564	-0.553451	0.579955	0.859898
ZXDC	8.67388	-0.118525	0.400428	-0.295995	0.767234	0.953758
JMJD6	29.0061	0.460894	0.221629	2.07957	0.037565	0.199123
POLB	13.1553	-0.0440192	0.324658	-0.135586	0.892148	0.990215
ST6GALNAC1	1.99718	0.477933	0.844755	0.565766	0.571553	0.854837
WIPI1	5.34339	-1.59246	0.588978	-2.70376	0.00685594	0.057625
FRMPD1	0	0		0	1	1
GBA2	9.33968	0.513339	0.391875	1.30996	0.190211	0.532203
NDST1	31.3397	-0.0996115	0.210546	-0.473111	0.636134	0.893035
ASNS	29.1433	0.716297	0.225013	3.18335	0.00145581	0.0167474
AP3M2	14.9993	0.120831	0.304448	0.396885	0.691452	0.923146
CNGB1	0	0		0	1	1
ST6GALNAC2	14.6747	-0.336801	0.309589	-1.0879	0.276641	0.617622
CHAT	0	0		0	1	1
PABPC1	810.4	0.135712	0.0570852	2.37736	0.0174372	0.116241
TESK2	1.00055	-0.00749339	1.17795	-0.00636136	0.994924	0.998085
CFAP20	55.3552	-0.21644	0.158772	-1.36322	0.172814	0.503004
CSNK2A2	27.5037	0.00999409	0.224631	0.044491	0.964513	0.998085
PTPN21	3.50052	0.407544	0.636169	0.640623	0.521768	0.833812
EIF2B3	32.3206	0.534216	0.210821	2.53398	0.0112774	0.0826504
CAMK2A	0	0		0	1	1
TCOF1	113.205	0.346897	0.117621	2.94927	0.00318525	0.0314693
CDC42	158.607	0.162432	0.0936783	1.73393	0.0829305	0.329809
OSBPL3	30.0059	0.152971	0.215397	0.710183	0.47759	0.802259
EPHA8	0	0		0	1	1
SLC12A3	0	0		0	1	1
RAD18	4.66774	0.407544	0.550938	0.739728	0.459465	0.787598
ATP2B1	16.8149	1.37498	0.320697	4.28746	1.80725e-05	0.000382336
TRPM5	0	0		0	1	1
NCK2	21.6934	-0.364428	0.255004	-1.42911	0.152974	0.475038
MAP4K4	67.1645	0.506188	0.150693	3.35908	0.000782023	0.00987001
MGAT4A	0.331089	-1.85522	3.17975	-0.58345	0.55959	0.850765
RPL31	498.318	-0.01715	0.0527859	-0.324898	0.745258	0.94342
WDR1	150.194	0.401941	0.0970957	4.13964	3.47852e-05	0.000671076
SNX13	1.00055	-0.00749339	1.17795	-0.00636136	0.994924	0.998085
MS4A12	0	0		0	1	1
ARHGAP10	7.16546	0.194141	0.441093	0.440136	0.659839	0.903344
RPS6KA2	4.34003	-1.17742	0.613027	-1.92066	0.0547744	0.253527
ING3	9.83882	0.139348	0.376132	0.370476	0.711028	0.925309
VASH1	0	0		0	1	1
LMCD1	1.00055	-0.00749339	1.17795	-0.00636136	0.994924	0.998085
BUD23	88.8669	0.106249	0.125077	0.849465	0.395623	0.732988
SEL1L	13.3315	0.355077	0.325147	1.09205	0.274811	0.615009
TRIP13	55.8018	0.225566	0.15816	1.42619	0.153815	0.476805
ATP6AP1	55.1863	-0.402211	0.160082	-2.51253	0.0119867	0.0868066
TCF3	26.7113	-0.370063	0.229913	-1.60958	0.10749	0.382424
TRIB2	2.66524	-0.744459	0.745004	-0.999268	0.317665	0.667226
DAZAP1	86.8139	-0.455179	0.133446	-3.41096	0.000647356	0.00842204
MBD3	6.84252	0.0628961	0.450756	0.139535	0.889028	0.988403
PRLH	0	0		0	1	1
HLTF	0.832769	-3.18714	2.04648	-1.55738	0.11938	0.409808
FAM50A	54.4988	0.446225	0.161539	2.76233	0.00573906	0.0504871
FAM3A	20.1651	-0.126792	0.262532	-0.482958	0.629125	0.887132
MYO3B	0	0		0	1	1
CYBRD1	2.67086	-4.86521	1.97532	-2.46301	0.0137778	0.0967716
CDH19	0	0		0	1	1
PDCD2	90.637	0.355077	0.124688	2.84772	0.00440337	0.0410681
SLC6A15	3.83272	0.629937	0.616386	1.02198	0.306789	0.654889
RDH11	96.9495	0.281012	0.120202	2.33783	0.0193958	0.124322
PRKACA	16.9987	-0.177418	0.286192	-0.619928	0.535305	0.840292
SPP2	0	0		0	1	1
ACTN1	341.604	0.442518	0.0645201	6.8586	6.95364e-12	4.37413e-10
ZFYVE26	5.50162	0.255541	0.50437	0.506654	0.612398	0.874664
RPS6KA6	0	0		0	1	1
EPN2	10.675	-0.0976911	0.36085	-0.270725	0.786603	0.959276
PTPN18	6.83888	-0.801042	0.467772	-1.71246	0.0868113	0.340395
LIMS2	0	0		0	1	1
ASIC4	0	0		0	1	1
SPEG	2.6773	-1.145	0.778132	-1.47147	0.141164	0.453757
LNX1	0.50168	-2.45018	2.11319	-1.15947	0.246265	0.581689
ALDH3A2	51.4812	-0.0728694	0.164186	-0.443821	0.657172	0.903058
TFRC	189.925	0.593368	0.0949337	6.25034	4.09552e-10	2.08765e-08
SREBF1	25.5603	-0.840843	0.243067	-3.45931	0.000541565	0.00725317
TRPC5	0	0		0	1	1
AFF4	13.6634	0.133369	0.319018	0.418062	0.675902	0.913302
UBE2D1	6.82905	-0.0778826	0.450756	-0.172782	0.862823	0.976013
MPP5	13.5094	0.386786	0.323597	1.19527	0.231981	0.581689
RHOBTB1	0.331089	-1.85522	3.17975	-0.58345	0.55959	0.850765
SMC1A	54.5154	0.266869	0.160284	1.66497	0.0959183	0.361023
HSD17B10	155.558	0.0203016	0.101548	0.199922	0.841542	0.964325
MARK2	37.3414	-0.00749335	0.192788	-0.0388683	0.968995	0.998085
HMMR	48.8252	0.160107	0.168851	0.948213	0.343021	0.685346
CHFR	9.17022	-0.376727	0.392256	-0.960412	0.336848	0.676465
TRHDE	0.49887	2.43488	2.113	1.15234	0.249183	0.581689
P4HA2	28.1712	-0.229886	0.222613	-1.03267	0.301758	0.648834
FCGR2B	0	0		0	1	1
NFATC3	7.33102	0.123751	0.435439	0.284199	0.776258	0.954364
TRNT1	7.83296	0.425466	0.425624	0.999628	0.317491	0.667226
ACADVL	182.365	0.187978	0.0874364	2.14988	0.0315647	0.177583
STK10	24.1818	0.0124062	0.239624	0.0517736	0.958709	0.998085
FBXW11	19.4914	0.314435	0.268416	1.17144	0.24142	0.581689
CRMP1	0	0		0	1	1
EVC	8.0044	-0.00749327	0.41647	-0.0179923	0.985645	0.998085
DERL2	10.6637	0.263809	0.362269	0.728212	0.466484	0.794676
SIDT1	0	0		0	1	1
NDE1	14.1738	-0.452278	0.31669	-1.42814	0.153251	0.475309
IRAG1	0	0		0	1	1
TMEM38A	1.83528	-1.42253	0.976709	-1.45645	0.145267	0.46119
AP1M1	37.8441	0.337335	0.192879	1.74894	0.0803007	0.323631
PVR	36.1699	0.599665	0.200226	2.99495	0.00274493	0.0279841
XRCC1	22.0132	-0.00749333	0.251141	-0.0298371	0.976197	0.998085
SCARB1	25.9969	0.326926	0.232569	1.40571	0.15981	0.486964
CYP2W1	0	0		0	1	1
MCM2	120.882	0.0919835	0.113511	0.810348	0.41774	0.756075
MOV10L1	0	0		0	1	1
PANX2	1.83443	-0.270528	0.873595	-0.309672	0.756811	0.948974
SELENOO	5.51256	-0.270528	0.50437	-0.536367	0.591705	0.866603
TP63	63.6322	0.880614	0.154678	5.69321	1.24672e-08	5.15512e-07
ALPK1	0.50168	-2.45018	2.11319	-1.15947	0.246265	0.581689
LLGL2	33.75	-1.35451	0.225543	-6.00557	1.90662e-09	8.94751e-08
PDE8A	12.0133	-0.410849	0.343374	-1.1965	0.2315	0.581689
CLCN4	0.50168	-2.45018	2.11319	-1.15947	0.246265	0.581689
NLE1	23.8578	-0.0276712	0.241294	-0.114678	0.9087	0.998085
SDHA	122.759	-0.441988	0.107565	-4.10903	3.97321e-05	0.000754209
SMARCE1	71.7229	-0.303825	0.144755	-2.09889	0.0358269	0.193397
FNDC8	0	0		0	1	1
GSDMB	1.33556	-1.59245	1.17795	-1.35188	0.176413	0.507978
KDM5A	6.33439	-0.159496	0.468722	-0.340279	0.733646	0.937551
ADAM11	0	0		0	1	1
PPP2R3A	7.99318	0.112801	0.416832	0.270615	0.786687	0.959276
FERMT2	5.99938	0.152971	0.481642	0.317604	0.750785	0.945961
ABCB11	0	0		0	1	1
DHRS9	0	0		0	1	1
CD5L	0	0		0	1	1
PTGS2	10.501	-0.236975	0.364675	-0.649825	0.515805	0.830398
IGF2BP2	55.5067	0.17471	0.158434	1.10273	0.270144	0.60997
MAP3K13	27.8325	0.00978465	0.223282	0.0438219	0.965046	0.998085
ST6GAL1	2.99914	-2.32942	0.91244	-2.55296	0.0106813	0.0793445
TBX21	0	0		0	1	1
FRY	0	0		0	1	1
PICALM	90.7776	0.435495	0.13049	3.33739	0.000845687	0.0104833
GLI2	0	0		0	1	1
CLASP1	11.6618	0.577469	0.351982	1.64062	0.100876	0.369287
MRPS34	54.3653	-0.803378	0.262455	-3.06101	0.00220592	0.0233966
NOTCH3	0.50168	-2.45018	2.11319	-1.15947	0.246265	0.581689
CLNS1A	189.682	0.0280757	0.0933011	0.300915	0.763479	0.953582
PPP2R2C	2.99969	0.314435	0.68433	0.459478	0.645891	0.899056
TEAD2	11.0086	-0.628982	0.363438	-1.73065	0.083515	0.330981
EED	40.9959	0.274906	0.184848	1.48721	0.136961	0.446689
CDHR2	0	0		0	1	1
SNCB	0	0		0	1	1
TSG101	70.6878	-0.130034	0.145117	-0.896059	0.370221	0.703331
NCBP3	5.66829	0.333544	0.498301	0.669362	0.503265	0.820127
ATP2A3	0	0		0	1	1
CA12	0.667217	-1.48838	1.62182	-0.917725	0.358763	0.696804
MGLL	7.50806	-0.865474	0.449285	-1.92634	0.0540623	0.251899
NTN4	22.9874	0.118038	0.245853	0.480114	0.631146	0.888035
BCS1L	47.9905	0.375451	0.171523	2.18892	0.0286024	0.166544
NUAK1	6.50498	-0.229886	0.463405	-0.496079	0.619839	0.881066
DPP8	14.8357	-0.633098	0.313068	-2.02224	0.0431518	0.219019
SLC24A1	1.33164	-0.744458	1.05359	-0.706589	0.479822	0.802259
ZNF532	12.1733	-0.861642	0.352615	-2.44358	0.0145423	0.101117
SCARF1	0	0		0	1	1
LMAN1	43.3157	0.259611	0.179712	1.4446	0.148571	0.466173
HACD3	82.6894	-0.645863	0.137874	-4.68445	2.80717e-06	7.28018e-05
IPCEF1	0	0		0	1	1
ZZEF1	7.16939	0.0596209	0.440137	0.13546	0.892248	0.990215
NOX3	0	0		0	1	1
ENO1	2411.59	0.367672	0.0264028	13.9255	4.4359e-44	1.63934e-41
SLC12A1	0	0		0	1	1
MYDGF	134.36	0.178894	0.108445	1.64963	0.0990194	0.365897
ANO8	1.17114	-0.422531	1.10188	-0.383465	0.701375	0.923146
TUBE1	1.50055	0.992506	1.02014	0.972913	0.330597	0.66795
ARHGEF10L	1.50223	-1.00749	1.02014	-0.987604	0.323347	0.667226
TXK	0.337259	-0.0078032	2.9872	-0.00261221	0.997916	0.998085
WSCD2	0	0		0	1	1
KCNQ2	0	0		0	1	1
TACR2	0	0		0	1	1
ACTR6	14.1595	0.437292	0.31669	1.38082	0.167335	0.496587
TIPIN	15.1746	-0.102651	0.302636	-0.339189	0.734468	0.937691
SRI	154.455	0.0765709	0.0948089	0.807634	0.419302	0.757063
EIF4G3	21.33	0.309364	0.256574	1.20575	0.227915	0.581689
NUP37	77.6546	0.0172745	0.133668	0.129235	0.897172	0.993628
SEMA3A	33.6618	0.279128	0.204018	1.36815	0.171264	0.49972
GTSE1	24.1754	0.332357	0.241283	1.37746	0.168371	0.496747
SEMA3C	29.9935	0.185152	0.215544	0.858998	0.390342	0.727072
TTC38	8.84053	0.156005	0.396975	0.392985	0.69433	0.923146
ACAT1	78.3323	-0.290688	0.13883	-2.09384	0.0362738	0.194811
GRAMD4	4.00501	-0.744459	0.608294	-1.22385	0.22101	0.580095
CELSR1	6.00723	-0.167958	0.481642	-0.348719	0.7273	0.934795
WNT8B	0	0		0	1	1
ZNF638	14.3309	0.194141	0.3119	0.622446	0.533649	0.840292
SLC25A40	3.66298	0.255541	0.617725	0.413681	0.679108	0.914915
TIMM21	4.0022	-0.00749323	0.588978	-0.0127224	0.989849	0.998085
ADD2	0	0		0	1	1
FGF4	0	0		0	1	1
RASAL2	9.00356	-0.438128	0.397033	-1.1035	0.269808	0.60997
VPS9D1	2.67226	-1.59246	0.83294	-1.91185	0.0558956	0.256452
ZNF37A	3.82965	0.371018	0.60683	0.611405	0.540932	0.844608
MARK3	44.3166	0.496549	0.179621	2.76443	0.00570226	0.0503621
SLC25A3	783.75	-0.234543	0.0422228	-5.55489	2.77784e-08	1.06313e-06
FNDC3B	26.1706	0.380777	0.232367	1.63869	0.101278	0.369666
FOSL2	21.8362	-0.117676	0.252282	-0.466448	0.640895	0.898012
CACNG5	0	0		0	1	1
CACNG4	8.18654	-3.94609	0.859672	-4.59023	4.42758e-06	0.000108858
FRYL	2.66551	0.729472	0.745004	0.979152	0.327505	0.66795
TMEM131	10.4985	0.50152	0.369196	1.35841	0.174333	0.505213
FSCN1	198.217	-0.492794	0.182148	-2.70545	0.00682111	0.0575081
ACTB	5374.05	0.256072	0.0379085	6.755	1.42839e-11	8.61841e-10
MOCOS	9.50243	-0.26125	0.383658	-0.680944	0.495907	0.813124
PLD1	3.67	-0.270528	0.617725	-0.437942	0.661428	0.903344
ATP12A	0	0		0	1	1
WDR62	6.66884	0.282013	0.458519	0.615053	0.53852	0.842621
DLG1	62.306	0.146953	0.149414	0.98353	0.325347	0.66795
RAB7A	229.264	0.329542	0.0783162	4.20783	2.57832e-05	0.000519442
BCAP29	10.6679	0.355077	0.363525	0.97676	0.328688	0.66795
SEC31B	0	0		0	1	1
SART3	22.4863	-0.243122	0.249163	-0.975752	0.329188	0.66795
ARHGAP15	0	0		0	1	1
TUBA3D	0	0		0	1	1
PAX2	0	0		0	1	1
EXOSC7	46.8564	0.00277498	0.172129	0.0161215	0.987137	0.998085
KIFAP3	20.5046	-0.0778827	0.260244	-0.299267	0.764736	0.953582
MKRN2	14.1665	0.299168	0.314734	0.950543	0.341836	0.683389
MCM6	62.1792	-0.216721	0.149793	-1.44681	0.147951	0.464966
REXO2	139.519	0.335351	0.107124	3.13048	0.00174519	0.0194337
RBM7	20.3188	0.0398124	0.261266	0.152383	0.878885	0.984061
RBMS2	29.6933	0.187323	0.216762	0.864185	0.387486	0.724492
BAZ2A	22.3421	-0.136776	0.24951	-0.54818	0.583568	0.86326
PTPN23	12.6761	0.0684555	0.331092	0.206757	0.8362	0.961891
MLH1	21.5	0.1044	0.254236	0.410641	0.681336	0.916723
UNG	48.5161	-0.396536	0.170684	-2.32321	0.0201679	0.128091
FMO4	0.50168	-2.45018	2.11319	-1.15947	0.246265	0.581689
KLHL20	9.33716	0.0956002	0.385823	0.247783	0.804302	0.959276
RGS11	0	0		0	1	1
SLC46A1	14.8399	0.154778	0.306335	0.505258	0.613377	0.875293
PLXNA2	21.3466	-0.0976911	0.25516	-0.382863	0.701821	0.923377
SPAG5	47.848	0.0427798	0.170345	0.251136	0.801709	0.959276
ANKRD13A	18.4897	0.226972	0.274774	0.826032	0.408786	0.746318
TPD52	14.997	0.056637	0.304222	0.18617	0.852311	0.969549
ACACB	0.834732	-3.18714	2.04648	-1.55738	0.11938	0.409808
TRAF4	48.8701	-0.11587	0.168685	-0.686898	0.492147	0.808956
PAG1	0	0		0	1	1
GPATCH1	5.67221	0.162432	0.495699	0.327682	0.743152	0.94342
ICAM3	0.16246	-0.969595	4.42537	-0.219099	0.826573	0.959276
NT5C2	38.187	-0.451975	0.192939	-2.34258	0.0191509	0.124166
MCAM	0	0		0	1	1
GPC4	0	0		0	1	1
MBNL3	2.83217	0.866976	0.732195	1.18408	0.236383	0.581689
CAMSAP3	3.67392	-0.538008	0.625594	-0.859995	0.389792	0.727072
RAP1GAP	3.83666	-0.133024	0.602215	-0.220891	0.825177	0.959276
XAB2	29.037	-0.107029	0.218871	-0.489005	0.624838	0.884306
ARHGEF1	36.3781	-0.380152	0.197055	-1.92916	0.0537106	0.251777
STXBP2	59.4121	-0.251222	0.153471	-1.63693	0.101645	0.370439
MAP2K7	16.355	-0.184371	0.292016	-0.631373	0.527797	0.835355
NMRK2	0	0		0	1	1
DGKD	0	0		0	1	1
CTTNBP2	0	0		0	1	1
ACTL6B	0	0		0	1	1
RARB	0	0		0	1	1
TOP2B	17.1628	-0.373621	0.286598	-1.30364	0.192355	0.53567
TM9SF3	32.1733	0.157137	0.208033	0.755348	0.45004	0.779692
NFKB2	42.1968	-0.0188981	0.181404	-0.104177	0.917029	0.998085
UBE2T	100.318	0.0692128	0.117641	0.588337	0.556306	0.850765
PPP1R12B	1.33164	-0.744458	1.05359	-0.706589	0.479822	0.802259
DNAJC10	30.4811	0.683403	0.219438	3.11433	0.00184363	0.0203574
GTF3C1	17.8494	0.0194737	0.278953	0.06981	0.944345	0.998085
IL4R	38.6842	-0.0572464	0.189463	-0.30215	0.762538	0.953454
USP33	16.4987	0.196865	0.29072	0.677164	0.498302	0.815855
PAK3	0	0		0	1	1
CAPN6	0	0		0	1	1
DCX	0	0		0	1	1
SNRPA	112.725	0.0949366	0.117128	0.81054	0.41763	0.755991
SPAG6	0	0		0	1	1
EXOSC5	25.3636	-0.235762	0.234769	-1.00423	0.315267	0.665776
DYNC1I2	77.6394	0.191046	0.139065	1.37379	0.169506	0.497671
APBB1IP	0	0		0	1	1
LRCH4	10.5111	-0.422531	0.367292	-1.15039	0.249982	0.582404
FAM76B	3.00586	0.314435	0.68433	0.459478	0.645891	0.899056
SIRT6	16.5284	-0.211852	0.29072	-0.728714	0.466177	0.794676
TYR	0	0		0	1	1
POLD3	25.328	0.220776	0.234769	0.940396	0.347015	0.688513
ACTN2	0	0		0	1	1
CAPZB	193.317	0.216938	0.0927833	2.33811	0.0193813	0.124313
GPR137B	3.34087	-0.297	0.648443	-0.45802	0.646938	0.899056
JADE1	3.83161	0.118038	0.602215	0.196006	0.844606	0.96524
SLC25A43	28.1515	0.457469	0.224841	2.03463	0.0418877	0.214629
UBE2A	96.5461	-0.00256659	0.125566	-0.0204402	0.983692	0.998085
FGFR1	0	0		0	1	1
FKBP6	0	0		0	1	1
SMC1B	0	0		0	1	1
FBLN1	21.0399	-1.219	0.280044	-4.35287	1.34364e-05	0.000293714
ITGA8	0	0		0	1	1
CST7	0	0		0	1	1
MAP2	4.82654	1.38482	0.599403	2.31034	0.0208694	0.131768
PIAS2	2.16973	-0.229886	0.802641	-0.286411	0.774563	0.953758
AMPH	0	0		0	1	1
ARAF	50.6858	0.0494625	0.165521	0.29883	0.76507	0.953723
MCCC1	16.4973	-0.0366397	0.290007	-0.12634	0.899462	0.99486
LAMP3	1.66469	-1.22989	0.995554	-1.23538	0.21669	0.575469
FAP	0.50168	-2.45018	2.11319	-1.15947	0.246265	0.581689
NEBL	2.0028	-3.36285	1.45799	-2.30651	0.0210824	0.132829
ACER3	8.3321	1.07997	0.437381	2.46917	0.0135426	0.0957863
UBE2K	16.1637	0.44231	0.296534	1.4916	0.135804	0.444092
PIK3C3	18.6651	-0.00749332	0.272644	-0.0274839	0.978074	0.998085
N4BP2	0.669462	1.47309	1.62169	0.908366	0.363685	0.697093
TIGAR	1.83443	-0.270528	0.873595	-0.309672	0.756811	0.948974
TULP3	17.5085	-0.422531	0.284503	-1.48515	0.137503	0.44735
SYNJ2	9.17273	0.255541	0.390684	0.654087	0.513056	0.82854
ADCY2	0	0		0	1	1
PPP2R5C	90.1191	0.243948	0.12998	1.87681	0.0605443	0.27008
RBFOX1	0	0		0	1	1
GNB1	145.163	0.281704	0.105085	2.68073	0.00734625	0.0607105
HOXA9	20.0211	-0.00749333	0.263399	-0.0284486	0.977304	0.998085
EDN1	2.49689	0.185152	0.746665	0.247972	0.804156	0.959276
MLLT10	11.1539	-0.223222	0.353492	-0.631476	0.527729	0.835355
ZCWPW1	0.668347	-1.48838	1.62182	-0.917725	0.358763	0.696804
ADCYAP1R1	0	0		0	1	1
FGF20	0	0		0	1	1
P2RY10	0	0		0	1	1
ITM2A	0	0		0	1	1
NRDC	79.6627	0.271062	0.137725	1.96814	0.0490523	0.236869
VDAC3	166.293	0.189577	0.0988405	1.91801	0.0551092	0.254576
PCM1	18.9916	0.34865	0.272303	1.28038	0.200412	0.55298
TNRC6C	0	0		0	1	1
CBFA2T2	4.16887	0.107984	0.57754	0.186972	0.851682	0.969393
BRINP1	0	0		0	1	1
ITCH	58.9854	-0.056403	0.153379	-0.367736	0.71307	0.925762
PKD2L2	0	0		0	1	1
TP53INP2	3.00446	-1.00749	0.721347	-1.39668	0.162509	0.491144
SDF4	73.9116	-0.144504	0.142207	-1.01615	0.309556	0.659367
MYH7B	0	0		0	1	1
BPIFB2	0	0		0	1	1
TP73	0.339221	-1.8807	3.22909	-0.582425	0.560281	0.850765
TOLLIP	23.5166	-0.315616	0.244381	-1.29149	0.196533	0.545203
UBE2D4	5.65706	0.50708	0.50273	1.00865	0.313141	0.663301
CLUL1	0	0		0	1	1
RUNX1T1	0	0		0	1	1
CDH17	0	0		0	1	1
THOC1	15.157	0.343004	0.304705	1.12569	0.260297	0.59749
FKBP7	0	0		0	1	1
OSBPL6	0.339221	-1.8807	3.22909	-0.582425	0.560281	0.850765
SLC1A3	19.841	-0.881962	0.276744	-3.18693	0.00143793	0.0165741
XRCC5	218.127	0.22901	0.0882676	2.59449	0.00947314	0.0726991
LXN	9.82623	-0.551814	0.38235	-1.44322	0.148959	0.466277
SP140	0.49774	2.43215	3.39416	0.71657	0.47364	0.800152
MKNK1	31.4983	0.191287	0.21038	0.909245	0.363221	0.697093
TNS1	0	0		0	1	1
REXO1	14.1741	-0.109373	0.31316	-0.349256	0.726897	0.934795
SAR1A	65.2016	-0.103495	0.150679	-0.686856	0.492173	0.808956
CDC14A	1.16301	-0.422531	1.10188	-0.383465	0.701375	0.923146
RAPGEF3	1.33164	-0.744458	1.05359	-0.706589	0.479822	0.802259
CEACAM1	2.32938	0.840503	0.804697	1.0445	0.296255	0.641435
SENP1	11.9988	0.152971	0.340572	0.44916	0.653317	0.899118
DUSP13	0	0		0	1	1
CIC	8.34868	-0.238819	0.409368	-0.583384	0.559635	0.850765
LIPE	1.00055	-0.00749339	1.17795	-0.00636136	0.994924	0.998085
FDFT1	28.1711	0.598843	0.226872	2.63957	0.00830125	0.0659305
PAFAH1B3	18.1898	-0.51564	0.280667	-1.83719	0.0661811	0.286171
OPHN1	3.66298	0.255541	0.617725	0.413681	0.679108	0.914915
AFM	0	0		0	1	1
KIF22	88.2421	-0.341745	0.131673	-2.5954	0.00944809	0.0726991
SCGN	0	0		0	1	1
CARMIL1	8.16994	0.0514004	0.412284	0.124672	0.900783	0.995669
PGM1	30.8305	0.164273	0.212514	0.772998	0.439524	0.772908
DDX1	152.819	0.102794	0.102375	1.0041	0.315332	0.665794
DNM2	56.7025	-0.109373	0.15658	-0.698512	0.484857	0.805778
EPB41L2	32.6475	0.808544	0.214397	3.77125	0.000162433	0.00259236
RIMS1	0	0		0	1	1
MOXD1	0	0		0	1	1
STX7	15.4909	0.0856161	0.299357	0.286	0.774878	0.953758
RABL2B	18.3413	0.0449741	0.275157	0.163449	0.870165	0.980521
KEAP1	40.3705	-0.270528	0.186251	-1.45249	0.146366	0.463182
DDX43	2.50278	-0.592456	0.760367	-0.779171	0.435879	0.77022
PTPRH	0	0		0	1	1
DCT	0	0		0	1	1
SLC35C2	32.3672	-0.306017	0.208269	-1.46934	0.141741	0.454757
CRYBG3	5.50077	0.613995	0.513978	1.19459	0.232246	0.581689
EPHA6	0	0		0	1	1
SCTR	0	0		0	1	1
RFX3	0.165537	0.953979	4.42537	0.21557	0.829323	0.959276
RIF1	12.8337	0.407544	0.332228	1.2267	0.219936	0.580095
RAB21	3.00165	-0.00749322	0.680093	-0.0110179	0.991209	0.998085
SLC4A4	0	0		0	1	1
SMARCA2	9.16854	-0.0599607	0.38913	-0.154089	0.87754	0.983505
RDH8	0	0		0	1	1
SESN1	2.83498	-0.177418	0.701024	-0.253084	0.800203	0.959276
MID2	6.49123	0.670579	0.474849	1.41219	0.157893	0.483491
DNAAF6	0	0		0	1	1
COL5A3	0.50168	-2.45018	2.11319	-1.15947	0.246265	0.581689
SRCAP	14.5097	0.0256736	0.309367	0.0829874	0.933862	0.998085
PUM3	49.163	0.237619	0.1686	1.40936	0.158728	0.484793
CPB2	0	0		0	1	1
CHRNA3	0	0		0	1	1
KCNN2	0.16246	-0.969595	4.42537	-0.219099	0.826573	0.959276
CNOT4	12.3321	0.384824	0.338525	1.13677	0.255636	0.590343
PSEN1	40.3312	0.159617	0.185791	0.859119	0.390275	0.727072
CPOX	15.8393	0.0228803	0.296051	0.0772851	0.938397	0.998085
CLDND1	62.1008	0.844115	0.155954	5.41257	6.2125e-08	2.25365e-06
MOK	3.66719	0.523021	0.625594	0.836039	0.403133	0.740402
HSP90AA1	1556.46	0.487787	0.0302939	16.1019	2.47589e-58	1.27304e-55
RBL1	16.1626	0.321129	0.294869	1.08906	0.276129	0.617383
DLGAP4	44.371	0.101031	0.17704	0.570669	0.568224	0.853527
IGSF9B	0.50168	-2.45018	2.11319	-1.15947	0.246265	0.581689
CFHR2	0	0		0	1	1
NDC80	30.1515	0.361151	0.216222	1.67028	0.0948643	0.358309
AP4E1	7.83747	-0.566921	0.428813	-1.32207	0.186145	0.525524
RSBN1	4.50107	0.314435	0.558753	0.562744	0.57361	0.854837
MAGI3	1.49942	0.992506	1.02014	0.972913	0.330597	0.66795
CXCL2	0	0		0	1	1
AFP	0	0		0	1	1
COL4A4	0	0		0	1	1
TCF7	0	0		0	1	1
OSTM1	3.50052	0.407544	0.636169	0.640623	0.521768	0.833812
CDH7	0	0		0	1	1
IMPG2	0	0		0	1	1
PCNP	31.1495	0.28669	0.212098	1.35168	0.176477	0.508036
EXD2	9.32902	0.0956002	0.385823	0.247783	0.804302	0.959276
ARG2	4.82373	2.25554	0.709223	3.1803	0.00147123	0.0169084
MEF2C	1.00055	-0.00749339	1.17795	-0.00636136	0.994924	0.998085
PTPRC	0	0		0	1	1
CACNA1S	0	0		0	1	1
PKP1	119.589	-0.213078	0.108031	-1.97238	0.0485661	0.23511
UBA5	35.9943	0.368655	0.197997	1.86193	0.0626134	0.276603
STK17B	6.49431	0.829008	0.481585	1.72142	0.0851753	0.335537
CDC14B	6.15987	0.0705092	0.474529	0.148588	0.881879	0.985702
ZNF510	4.16662	-0.355416	0.581278	-0.611439	0.540909	0.844608
LRP2	0	0		0	1	1
ZNF506	2.49773	-0.200138	0.746665	-0.268043	0.788666	0.959276
JMJD4	24.346	-0.126138	0.238999	-0.527777	0.597654	0.868562
DUSP12	28.677	-0.310562	0.221224	-1.40384	0.160367	0.488159
AACS	29.7059	-0.73582	0.223196	-3.29675	0.000978109	0.0119249
DELE1	18.6883	-0.110587	0.272818	-0.40535	0.68522	0.91947
SLC13A1	0	0		0	1	1
CADPS2	0.50168	-2.45018	2.11319	-1.15947	0.246265	0.581689
PCDHB4	0	0		0	1	1
PCDHA6	0	0		0	1	1
PCDHGA2	0	0		0	1	1
HSPB11	104.1	0.587094	0.117875	4.98065	6.33706e-07	1.89727e-05
PHLPP1	6.67137	-0.443592	0.461441	-0.96132	0.336391	0.676214
ATP8B1	12.6764	-0.624165	0.338565	-1.84356	0.0652473	0.284518
IL12RB2	0	0		0	1	1
SMARCD3	0.331089	-1.85522	3.17975	-0.58345	0.55959	0.850765
WDR70	17.1685	-0.260259	0.285398	-0.911919	0.361811	0.697093
FYB1	15.9886	0.173079	0.295066	0.586577	0.557488	0.850765
MPP4	0	0		0	1	1
STRADB	11.4942	0.718332	0.358408	2.00423	0.0450458	0.224095
BZW1	127.054	0.714496	0.114016	6.26664	3.68914e-10	1.90514e-08
PGR	0	0		0	1	1
C1QTNF3	0	0		0	1	1
ME2	42.3236	-0.258037	0.181728	-1.4199	0.155636	0.479935
C5orf22	4.49377	0.099422	0.555675	0.178921	0.858	0.972875
CCNT2	3.00586	0.314435	0.68433	0.459478	0.645891	0.899056
FAM135A	3.66606	0.523021	0.625594	0.836039	0.403133	0.740402
COL19A1	0	0		0	1	1
EPB41L3	0	0		0	1	1
COBLL1	11.8357	-0.292896	0.344109	-0.85117	0.394675	0.731801
DLG3	9.66685	-0.408031	0.382527	-1.06667	0.286119	0.629467
KCNK2	0	0		0	1	1
TRAF5	0.50168	-2.45018	2.11319	-1.15947	0.246265	0.581689
MRPL22	71.32	-0.101909	0.139545	-0.730293	0.465211	0.793536
GEMIN5	20.1639	0.303708	0.263835	1.15113	0.249679	0.582273
OPRK1	0	0		0	1	1
NFE2L1	113.575	-0.138995	0.116784	-1.19019	0.233971	0.581689
SEMA5B	0	0		0	1	1
GSK3B	43.4869	0.292067	0.179565	1.62653	0.103837	0.375529
ITGB5	51.5042	-0.0168312	0.164145	-0.102539	0.918329	0.998085
ERC1	7.50553	-0.200138	0.431088	-0.464264	0.642459	0.898565
XPO1	73.3235	0.361748	0.143601	2.51912	0.0117647	0.085513
RNF13	26.3165	0.322655	0.231054	1.39645	0.162579	0.491144
TRPM3	0	0		0	1	1
PALB2	14.1679	-0.177418	0.313507	-0.565914	0.571452	0.854837
DOP1A	2.49997	0.577469	0.760367	0.759461	0.447577	0.777005
LYRM2	13.8301	0.166536	0.317289	0.524872	0.599672	0.868562
BCKDHB	8.6736	-0.341912	0.402822	-0.848792	0.395997	0.732988
KAT6A	8.82819	0.0469545	0.396409	0.11845	0.905711	0.998085
TUT7	13.334	-0.00749331	0.322596	-0.0232281	0.981468	0.998085
ULK2	4.50669	-1.00749	0.588978	-1.71058	0.0871588	0.340405
GRHL2	28.1703	0.180579	0.222425	0.811866	0.416869	0.755595
TNPO1	80.1155	0.299722	0.137457	2.18048	0.0292219	0.168416
PLOD1	56.8414	0.255541	0.156902	1.62866	0.103384	0.37412
P2RX5	1.6675	-4.18714	1.99498	-2.09884	0.0358306	0.193397
ITGAE	0	0		0	1	1
DIS3	16.8303	0.541845	0.292326	1.85356	0.0638016	0.280234
PIBF1	7.66126	0.244045	0.427045	0.571475	0.567678	0.853239
TDRD3	8.33268	0.223832	0.409368	0.546775	0.584533	0.86326
NUFIP1	11.3324	0.419928	0.353751	1.18707	0.235199	0.581689
PDS5B	2.16777	0.214899	0.802641	0.26774	0.788899	0.959276
OXCT1	23.6532	0.443168	0.245096	1.80814	0.0705846	0.296636
RRAGB	3.33274	-0.297	0.648443	-0.45802	0.646938	0.899056
EPYC	0	0		0	1	1
CYLD	8.66292	0.439966	0.404953	1.08646	0.277275	0.618339
SLC27A5	10.1615	-0.340069	0.371893	-0.914426	0.360493	0.697093
ZNF324	5.67418	-0.00749325	0.49484	-0.0151428	0.987918	0.998085
ZNF671	0	0		0	1	1
ZNF416	2.0011	-0.00749323	0.83294	-0.00899612	0.992822	0.998085
ZNF586	4.16185	0.577469	0.588978	0.98046	0.326859	0.66795
ZNF446	3.67392	-0.538008	0.625594	-0.859995	0.389792	0.727072
ZNF264	5.66744	0.684384	0.509135	1.34421	0.17888	0.511222
RPS5	1403.98	0.0201159	0.0574228	0.350312	0.726105	0.934681
FAT1	11.5024	0.718332	0.358408	2.00423	0.0450458	0.224095
YTHDC1	0	0		0	1	1
CHMP2B	28.1596	0.146312	0.222269	0.658267	0.510367	0.82555
SMAP2	0.168629	-0.969595	4.42537	-0.219099	0.826573	0.959276
PPIE	23.5048	0.218066	0.243737	0.894681	0.370958	0.703826
ZMPSTE24	36.6404	0.468945	0.197191	2.37812	0.017401	0.116196
STARD7	90.3264	0.152415	0.1296	1.17604	0.239577	0.581689
NOA1	15.5068	-0.0385202	0.299218	-0.128736	0.897566	0.993971
REST	4.66436	-0.00749324	0.545287	-0.0137418	0.989036	0.998085
HAL	0	0		0	1	1
SSH1	10.0013	-0.103709	0.372709	-0.278256	0.780816	0.957976
GSTP1	2321.64	0.00517346	0.0555884	0.0930672	0.92585	0.998085
APLP2	323.879	0.0771769	0.0654871	1.17851	0.238595	0.581689
FAM234B	2.0011	-0.00749323	0.83294	-0.00899612	0.992822	0.998085
SLCO1A2	0	0		0	1	1
WBP11	42.348	-0.0302134	0.181051	-0.166878	0.867466	0.979533
EIF3I	419.275	0.284794	0.0578195	4.92556	8.41185e-07	2.48076e-05
NKAIN1	0	0		0	1	1
COL16A1	5.34759	-1.36113	0.567237	-2.39958	0.0164139	0.111174
TXLNA	35.0086	0.157566	0.199437	0.790054	0.429496	0.766429
APOB	0	0		0	1	1
NCOA1	2.49773	-0.200138	0.746665	-0.268043	0.788666	0.959276
AGBL5	13.3321	-0.0796431	0.322697	-0.246804	0.80506	0.959276
EFR3B	0	0		0	1	1
KIF3C	6.66659	-0.00749326	0.45622	-0.0164247	0.986896	0.998085
RAB10	31.663	0.0228803	0.20934	0.109297	0.912967	0.998085
GCKR	0	0		0	1	1
HADHA	85.035	0.0716775	0.133133	0.53839	0.590308	0.865912
MAPRE3	5.33973	-0.370063	0.514102	-0.719825	0.471633	0.799302
CAD	34.5364	0.173954	0.200945	0.865676	0.386668	0.724336
CD59	439.649	-0.0377765	0.0674131	-0.560374	0.575224	0.856643
CD82	97.8185	-0.244658	0.125941	-1.94265	0.052059	0.246171
BCORL1	1.00055	-0.00749339	1.17795	-0.00636136	0.994924	0.998085
ATRX	6.33551	0.14451	0.468722	0.308306	0.757849	0.949213
AK6	0	0		0	1	1
FCN1	0	0		0	1	1
MYNN	7.1635	0.329542	0.443023	0.743848	0.456969	0.78571
MECOM	9.49484	0.348651	0.385094	0.905364	0.365272	0.697741
SCAMP1	4.3344	0.214899	0.567553	0.378641	0.704954	0.923763
PREP	32.487	0.485547	0.209651	2.31598	0.0205596	0.129951
HACE1	1.49942	0.992506	1.02014	0.972913	0.330597	0.66795
SEH1L	29.9977	0.644583	0.22058	2.92222	0.00347541	0.0338831
WDR47	11.9979	0.56079	0.346663	1.61768	0.105731	0.378788
WDFY1	11.3273	0.333544	0.352352	0.946621	0.343832	0.686156
OVGP1	0	0		0	1	1
MAP3K4	9.50382	0.14451	0.38271	0.377596	0.70573	0.923763
PILRA	0	0		0	1	1
IGSF9	5.17615	-0.670458	0.531971	-1.26033	0.207551	0.563604
ABCB1	0	0		0	1	1
ZNF213	5.17728	-0.670458	0.531971	-1.26033	0.207551	0.563604
AKR1B1	132.986	0.253552	0.10256	2.47223	0.0134272	0.0952548
CPNE3	57.4766	0.151573	0.15558	0.974243	0.329936	0.66795
RRN3	11.8214	0.78392	0.355395	2.20577	0.0273998	0.16145
WNT11	0	0		0	1	1
MTIF2	39.8306	0.222374	0.187233	1.18769	0.234957	0.581689
DDHD2	13.655	-0.00749331	0.318638	-0.0235167	0.981238	0.998085
TTC39A	0	0		0	1	1
EPS15	16.1603	0.14137	0.293357	0.481905	0.629874	0.887132
ORC1	32.6694	0.287963	0.207181	1.38991	0.164556	0.494925
MGST2	43.1609	-0.219544	0.179774	-1.22122	0.222002	0.581689
CHERP	25.5384	-0.177418	0.233675	-0.759254	0.447701	0.777005
USP40	18.5054	-0.137554	0.274147	-0.501751	0.615842	0.877919
POMGNT1	27.6697	0.306615	0.225278	1.36105	0.173497	0.504241
RAD54L	15.1626	0.670579	0.310862	2.15716	0.0309932	0.175455
MAST2	14.9987	0.445019	0.307895	1.44536	0.148357	0.465674
DNAJA1	134.981	0.321715	0.108632	2.96153	0.00306115	0.0305495
B4GALT1	45.3337	0.333544	0.176176	1.89324	0.0583258	0.262466
CHMP5	31.3243	0.238667	0.211205	1.13003	0.258465	0.594787
NFX1	15.1651	0.343004	0.304705	1.12569	0.260297	0.59749
AQP6	0	0		0	1	1
DIMT1	39.6502	0.382822	0.188746	2.02824	0.0425359	0.21701
IPO11	15.3256	0.435025	0.304367	1.42928	0.152925	0.475038
FOLH1	0	0		0	1	1
EIF2AK1	59.1739	-0.145773	0.153317	-0.950796	0.341708	0.683301
NME8	0	0		0	1	1
EPDR1	0.331089	-1.85522	3.17975	-0.58345	0.55959	0.850765
SNX10	3.83161	0.118038	0.602215	0.196006	0.844606	0.96524
SEPHS1	33.1798	-0.283825	0.205479	-1.38129	0.167191	0.496587
MRPL28	123.294	-0.246313	0.11283	-2.18305	0.0290322	0.167767
HBQ1	0	0		0	1	1
ITPKC	10.1769	-0.340069	0.371893	-0.914426	0.360493	0.697093
CEACAM6	3.16973	-2.42253	0.907675	-2.66894	0.00760912	0.0619735
FAT2	13.5029	0.170844	0.321211	0.531874	0.594814	0.868434
RBM22	48.6647	0.150769	0.169109	0.891549	0.372635	0.706215
TMED2	133.966	0.143485	0.108498	1.32246	0.186014	0.525524
ERO1B	0	0		0	1	1
ZFAND6	49.3416	-0.539841	0.170572	-3.16488	0.00155147	0.017659
HSD17B2	5.16661	0.655472	0.531971	1.23216	0.21789	0.576984
TXLNG	18.1589	0.500654	0.280667	1.7838	0.0744565	0.307767
PPEF1	0	0		0	1	1
LAT2	0.49887	2.43488	2.113	1.15234	0.249183	0.581689
HUWE1	25.1748	0.318735	0.236312	1.34879	0.177405	0.509098
ZW10	31.8251	0.189199	0.209265	0.904111	0.365937	0.698558
ALG9	15.4942	0.335394	0.301316	1.1131	0.265666	0.605701
MYBPC2	0	0		0	1	1
NOX4	0	0		0	1	1
ACOX3	4.49686	0.099422	0.555675	0.178921	0.858	0.972875
MTMR2	30.8192	0.577469	0.216513	2.66714	0.00765	0.0621352
PPP1R15A	53.5583	0.0554379	0.161085	0.344153	0.730731	0.937372
HSD17B14	0	0		0	1	1
TRIP6	111.448	-0.0336047	0.117794	-0.285284	0.775427	0.954334
ACHE	0	0		0	1	1
FTL	1003.89	0.616774	0.0585718	10.5302	6.26927e-26	1.05915e-23
SRRT	70.7141	0.18324	0.145289	1.26122	0.207231	0.563511
BAX	113.733	0.0517458	0.110511	0.468243	0.639611	0.896426
NLK	5.16155	0.855003	0.541557	1.57879	0.114385	0.399738
PIGS	28.2553	-1.05902	0.236856	-4.47117	7.77917e-06	0.000178981
TMPRSS11E	1.49942	0.992506	1.02014	0.972913	0.330597	0.66795
ATXN7L3	32.1731	-0.0224437	0.207698	-0.108059	0.913949	0.998085
PGS1	5.83467	0.0749689	0.487919	0.15365	0.877886	0.983505
PSMC5	244.544	0.0731691	0.0753633	0.970885	0.331606	0.669667
UIMC1	22.0073	0.123751	0.251401	0.492247	0.622545	0.883289
CETP	0	0		0	1	1
MMP2	42.7021	-0.370063	0.181763	-2.03597	0.0417532	0.214032
MT3	0	0		0	1	1
LPCAT2	19.837	-0.0802497	0.264587	-0.303301	0.76166	0.952559
GNAO1	0	0		0	1	1
OGFOD1	31.4904	0.0383103	0.209908	0.18251	0.855182	0.971974
SH3BP2	4.00922	-0.49292	0.597332	-0.825202	0.409257	0.746318
NOP14	36.1792	0.299484	0.196983	1.52036	0.128421	0.429133
ADD1	35.8442	0.0596208	0.196835	0.302897	0.761968	0.952843
L2HGDH	16.6553	0.399132	0.291409	1.36966	0.170792	0.499577
TXNDC16	2.49997	0.577469	0.760367	0.759461	0.447577	0.777005
RTRAF	193.391	0.481769	0.0859019	5.60836	2.04252e-08	8.05161e-07
NID2	15.6758	0.115363	0.297875	0.387288	0.698543	0.923146
GMCL1	5.83075	0.240434	0.489521	0.491162	0.623312	0.883455
SF3B2	166.752	0.0385729	0.0985658	0.391342	0.695545	0.923146
KLHL42	10.3296	0.0856161	0.366636	0.233518	0.815359	0.959276
GNAS	570.044	-0.640456	0.050546	-12.6708	8.58756e-37	2.41801e-34
DNM1L	62.6376	0.269616	0.149489	1.80358	0.0712971	0.298773
PTHLH	486.181	0.78512	0.055443	14.1609	1.60034e-45	6.52606e-43
PHACTR3	3.83638	-0.644923	0.616386	-1.0463	0.295424	0.641202
ERGIC2	5.49938	-0.0949561	0.502513	-0.188963	0.850122	0.968764
TFAP2C	30.3465	-0.0709187	0.213931	-0.331503	0.740265	0.942039
AURKA	98.6282	0.246711	0.124745	1.97773	0.047959	0.233113
CASS4	0	0		0	1	1
PIR	73.0076	-0.00744755	0.142815	-0.0521483	0.958411	0.998085
AAMDC	10.6806	-0.649039	0.369626	-1.75594	0.0790993	0.320682
RFX2	5.0036	-0.394516	0.531544	-0.742209	0.457961	0.786615
METTL2A	2.83919	0.162432	0.701024	0.231707	0.816766	0.959276
SULT2B1	1.3437	-1.59245	1.17795	-1.35188	0.176413	0.507978
ALG6	0.49887	2.43488	2.113	1.15234	0.249183	0.581689
CNOT3	21.6917	-0.14076	0.253335	-0.555626	0.578466	0.859091
PTPN4	1.00055	-0.00749339	1.17795	-0.00636136	0.994924	0.998085
DDX18	59.8096	0.339778	0.153389	2.21513	0.0267511	0.1584
KHSRP	116.917	-0.052889	0.115182	-0.459177	0.646107	0.899056
GNA11	22.5326	-0.286209	0.249494	-1.14716	0.251316	0.583674
EDEM2	26.3297	0.212073	0.230214	0.921198	0.356947	0.696804
DNMT3B	0.50168	-2.45018	2.11319	-1.15947	0.246265	0.581689
REM1	0	0		0	1	1
TPX2	167.493	0.208298	0.0985827	2.11293	0.034607	0.189757
PDRG1	26.8448	-0.133024	0.227616	-0.584424	0.558935	0.850765
EPB41L1	41.0378	-1.28051	0.202163	-6.33406	2.38789e-10	1.25508e-08
SLC15A1	0	0		0	1	1
DOCK9	20.1723	-0.0313401	0.262317	-0.119474	0.9049	0.997888
ANKRD10	24.0003	0.152971	0.240821	0.635207	0.525293	0.834514
TGDS	11.9959	0.56079	0.346663	1.61768	0.105731	0.378788
DOCK3	0	0		0	1	1
C3orf18	0	0		0	1	1
COQ9	55.8693	-0.646496	0.161527	-4.00239	6.27061e-05	0.00113389
TMEM40	17.3264	0.788973	0.293784	2.68556	0.00724084	0.0599651
KIF9	11.0061	-0.00749329	0.355167	-0.0210979	0.983168	0.998085
ARHGAP28	0	0		0	1	1
CRLS1	53.4856	0.38136	0.162511	2.34667	0.0189422	0.123345
DEFB127	0	0		0	1	1
PPP1R13B	2.66945	-0.370063	0.72705	-0.508993	0.610757	0.874393
ATRN	33.3349	0.0213615	0.204038	0.104694	0.916619	0.998085
SMOX	19.8567	-0.572278	0.269587	-2.1228	0.0337708	0.186275
SIGLEC1	0	0		0	1	1
FKBP1A	503.221	0.160853	0.0525946	3.05835	0.0022256	0.0235842
NSFL1C	50.683	-0.370063	0.166797	-2.21865	0.0265106	0.157229
SLC4A11	22.355	-0.266581	0.250265	-1.06519	0.286789	0.629467
C20orf194	3.00165	-0.00749322	0.680093	-0.0110179	0.991209	0.998085
ZNF343	7.33213	0.255541	0.436798	0.585033	0.558525	0.850765
EBF4	0	0		0	1	1
CPXM1	0	0		0	1	1
MAVS	21.5023	0.0596209	0.254113	0.234623	0.814501	0.959276
LZTS3	1.00055	-0.00749339	1.17795	-0.00636136	0.994924	0.998085
F11	0	0		0	1	1
XRN2	95.0012	0.103976	0.126555	0.821594	0.411308	0.749365
KIZ	6.32849	0.451938	0.474018	0.95342	0.340377	0.681144
DYNLL1	695.011	0.012578	0.044689	0.281456	0.77836	0.956352
TESC	0	0		0	1	1
SNX5	41.2358	-0.611952	0.187636	-3.26137	0.00110874	0.0132712
RPL6	2452.01	-0.119968	0.023811	-5.03835	4.69566e-07	1.44612e-05
SIRPG	0	0		0	1	1
MAPKAPK5	25.3319	0.0684555	0.234117	0.292399	0.769982	0.953758
P2RX7	0	0		0	1	1
ESF1	33.3369	0.282013	0.205056	1.3753	0.169038	0.497028
RBBP9	13.4928	0.170844	0.321211	0.531874	0.594814	0.868434
ANAPC5	91.0077	-0.0497169	0.128995	-0.385418	0.699928	0.923146
SLC23A2	14.8306	0.154778	0.306335	0.505258	0.613377	0.875293
SLC8B1	17.0172	-0.406043	0.288426	-1.40779	0.159194	0.485572
TMEM230	73.7943	0.352596	0.138158	2.55212	0.010707	0.0794339
DZANK1	0.833884	-0.592455	1.31699	-0.449854	0.652816	0.899056
KDM2B	10.1809	-0.436337	0.373524	-1.16816	0.242742	0.581689
CFAP61	0	0		0	1	1
LHX5	0	0		0	1	1
TASP1	11.4985	-0.133024	0.347689	-0.382595	0.70202	0.923377
OAS1	15.1665	-0.960188	0.319109	-3.00897	0.00262138	0.0269101
GCN1	34.854	0.116835	0.199772	0.584841	0.558655	0.850765
RPLP0	3312.43	-0.135895	0.038863	-3.49678	0.000470905	0.00653629
PXN	184.949	-0.0518401	0.0943213	-0.549612	0.582586	0.862908
SIRT4	0.16246	-0.969595	4.42537	-0.219099	0.826573	0.959276
RPH3A	0	0		0	1	1
KIF16B	4.99994	0.577469	0.537661	1.07404	0.282805	0.626418
TRMT6	51.1686	0.114762	0.164826	0.696265	0.486263	0.805837
CHGB	0	0		0	1	1
PEBP1	209.305	-0.305131	0.0818822	-3.72646	0.000194191	0.00302171
TBX5	0	0		0	1	1
BRAP	17.8312	0.0194737	0.278953	0.06981	0.944345	0.998085
ERP29	110.786	-0.348012	0.112756	-3.08643	0.00202577	0.0219276
NOS1	3.99939	0.729472	0.608294	1.19921	0.230446	0.581689
FUS	418.19	0.0891826	0.0576482	1.54702	0.121859	0.414946
IGBP1	56.8229	0.017892	0.156259	0.114502	0.90884	0.998085
FXYD5	269.79	0.756626	0.0742396	10.1917	2.16007e-24	3.406e-22
ZNF302	3.00278	-0.00749322	0.680093	-0.0110179	0.991209	0.998085
GRAMD1A	7.83073	-0.0688938	0.420973	-0.163654	0.870004	0.980521
FXYD3	499.605	-1.03438	0.0707879	-14.6125	2.33932e-48	1.02462e-45
HEPH	0	0		0	1	1
CDIP1	0	0		0	1	1
CMTM1	1.33585	-0.00749329	1.02014	-0.00734536	0.994139	0.998085
KCNH4	0	0		0	1	1
GANAB	244.215	0.243269	0.0756701	3.21486	0.00130508	0.0152962
GMIP	7.67501	-0.514453	0.432011	-1.19083	0.233719	0.581689
RBM41	9.83631	0.436113	0.380094	1.14738	0.251223	0.583674
BIRC5	89.6687	0.304785	0.125127	2.4358	0.0148591	0.102883
LAG3	0	0		0	1	1
MLF2	204.602	-0.193526	0.0905611	-2.13697	0.0326002	0.181573
OTUB2	0.669462	1.47309	1.62169	0.908366	0.363685	0.697093
DDX24	1.00055	-0.00749339	1.17795	-0.00636136	0.994924	0.998085
ZBTB25	9.48896	0.556408	0.389501	1.42851	0.153144	0.475225
NECAP1	1.83048	2.15134	2.21144	0.972821	0.330642	0.66795
ARHGAP4	0	0		0	1	1
ANKRD24	0	0		0	1	1
DHX32	30.1661	-0.215089	0.215025	-1.0003	0.317166	0.667226
RCOR1	17.5001	0.0749688	0.2817	0.26613	0.790139	0.959276
GPATCH2L	8.82566	0.600189	0.405161	1.48136	0.138511	0.450003
LTBP4	1.17114	-0.422531	1.10188	-0.383465	0.701375	0.923146
BLVRB	52.0839	-0.588604	0.166677	-3.5314	0.000413369	0.00582657
SLC9A1	26.5039	0.487271	0.232199	2.09851	0.0358601	0.193453
SPTLC1	70.1721	-0.165285	0.140836	-1.1736	0.240556	0.581689
PAPOLA	75.4587	0.540407	0.138019	3.91546	9.02338e-05	0.00155103
CCNK	47.4947	0.389842	0.172539	2.25945	0.0238557	0.145347
PCBP4	3.83553	-0.133024	0.602215	-0.220892	0.825177	0.959276
RGS1	0	0		0	1	1
YPEL3	3.33666	-0.592456	0.658497	-0.899709	0.368275	0.70034
MRPS33	66.9818	0.382482	0.14993	2.55108	0.0107391	0.0795744
NDUFB2	192.694	-0.202479	0.0850583	-2.38047	0.0172907	0.115938
NUDC	163.921	0.177684	0.0922193	1.92675	0.0540106	0.251899
MAEA	33.3622	-0.122971	0.204191	-0.602232	0.54702	0.850765
ICAM1	7.50695	-1.15433	0.464554	-2.48482	0.0129615	0.0923947
STRN4	34.0241	-0.205822	0.202495	-1.01643	0.309425	0.659207
IRAK3	0	0		0	1	1
LYZ	0.166667	0.953979	4.42537	0.21557	0.829323	0.959276
SI	0	0		0	1	1
MUL1	45.0253	-0.0930114	0.175676	-0.529447	0.596495	0.868562
TFAP4	18.3679	-0.430184	0.278068	-1.54704	0.121852	0.414946
PDCD7	20.185	-0.415578	0.264936	-1.5686	0.116742	0.404508
SPG21	85.1549	-0.307682	0.133636	-2.3024	0.0213126	0.133894
FETUB	0	0		0	1	1
DNAJB11	107.358	0.280144	0.120185	2.33094	0.0197563	0.126223
P3H2	84.4881	0.203498	0.133781	1.52113	0.128227	0.428724
THPO	0	0		0	1	1
CHRD	0	0		0	1	1
FLT3LG	4.33329	-0.229886	0.567553	-0.405047	0.685443	0.91947
RAB11FIP3	0.166667	0.953979	4.42537	0.21557	0.829323	0.959276
GNPTG	7.01453	-1.00749	0.472233	-2.13347	0.0328864	0.182624
ZNF268	6.66576	0.136897	0.456792	0.299692	0.764412	0.953582
GOLGA3	10.6739	-0.0976911	0.36085	-0.270725	0.786603	0.959276
PABPC4	64.0431	0.0225639	0.147252	0.153232	0.878215	0.98378
CD209	0	0		0	1	1
CERS4	0.834732	-3.18714	2.04648	-1.55738	0.11938	0.409808
MCOLN1	5.00781	-0.200138	0.527972	-0.37907	0.704636	0.923763
USP48	22.1709	0.188057	0.25077	0.74992	0.453303	0.782592
EFNB1	56.0007	0.803236	0.163666	4.90779	9.21093e-07	2.69625e-05
PDPR	17.5057	-0.144997	0.281905	-0.514346	0.60701	0.871813
AARS1	93.8797	-0.00236834	0.121605	-0.0194757	0.984462	0.998085
GLG1	36.1924	-0.0473861	0.195892	-0.241899	0.808858	0.959276
KIF4A	31.1655	0.443613	0.213585	2.07699	0.0378024	0.199684
PLEKHG2	1.00055	-0.00749339	1.17795	-0.00636136	0.994924	0.998085
DLL3	0	0		0	1	1
NAT14	4.0022	-0.00749323	0.588978	-0.0127224	0.989849	0.998085
PITPNM2	4.34227	-0.685565	0.581569	-1.17882	0.23847	0.581689
EXOC1	15.6645	0.115363	0.297875	0.387288	0.698543	0.923146
RBM27	8.49626	0.391056	0.407896	0.958715	0.337702	0.677352
POU4F3	0	0		0	1	1
OSBPL8	16.4978	0.433079	0.29338	1.47617	0.139897	0.451413
DTX2	13.3366	0.209318	0.323508	0.647027	0.517615	0.832378
NLRC4	0	0		0	1	1
PUS7	26.6591	0.355077	0.229913	1.54439	0.122493	0.416597
LAMB4	0	0		0	1	1
NRCAM	1.00055	-0.00749339	1.17795	-0.00636136	0.994924	0.998085
LAMB1	26.6714	0.465576	0.231183	2.01389	0.0440214	0.22193
SLC26A4	0	0		0	1	1
SLC26A3	0	0		0	1	1
DLD	66.9782	0.367844	0.14513	2.53459	0.0112579	0.0826504
WDR7	3.00165	-0.00749322	0.680093	-0.0110179	0.991209	0.998085
TXNL1	83.6175	0.107678	0.134164	0.802585	0.422215	0.759177
IL5RA	0	0		0	1	1
ABCC6	0	0		0	1	1
CMTM6	37.8169	0.183449	0.19193	0.955816	0.339165	0.67971
ITGA6	171.522	0.259654	0.090335	2.87435	0.00404863	0.0383954
RAPGEF4	0.49887	2.43488	2.113	1.15234	0.249183	0.581689
MAP3K20	28.9899	0.52926	0.222537	2.37831	0.0173924	0.116196
SMPX	0	0		0	1	1
FH	198.502	-0.0341434	0.0836118	-0.408356	0.683012	0.917979
SEL1L3	7.66237	0.499467	0.432011	1.15614	0.247622	0.581689
TF	0	0		0	1	1
CDV3	200.215	0.586477	0.0849944	6.90018	5.1937e-12	3.30219e-10
MYO15A	0	0		0	1	1
ALKBH5	37.8601	0.208998	0.192049	1.08825	0.276483	0.617622
APOH	0	0		0	1	1
NLRP1	3.00165	-0.00749322	0.680093	-0.0110179	0.991209	0.998085
PITPNM3	4.84171	-1.39981	0.599403	-2.33534	0.0195256	0.125016
SPAG7	71.5472	-0.121931	0.144308	-0.844934	0.398148	0.735013
ORC6	39.5153	-0.190357	0.187803	-1.0136	0.310772	0.660553
ZFHX4	0	0		0	1	1
SLC17A6	0	0		0	1	1
CPA1	0	0		0	1	1
ZC3HC1	18.9905	0.297361	0.271751	1.09424	0.27385	0.614408
ESR1	0	0		0	1	1
RGS17	0	0		0	1	1
ANGPT2	0	0		0	1	1
TMEM101	21.0082	-0.144997	0.257343	-0.563438	0.573137	0.854837
CD200	0	0		0	1	1
CCDC80	10.8433	-1.39216	0.399895	-3.48131	0.000498975	0.00682182
CMA1	0	0		0	1	1
PPP2R3C	10.987	0.433079	0.359315	1.20529	0.228091	0.581689
HAUS4	39.1828	-0.643803	0.192818	-3.33892	0.000841043	0.0104367
JPH4	0	0		0	1	1
MYH7	0	0		0	1	1
CEBPE	0	0		0	1	1
SLC7A8	3.00446	-1.00749	0.721347	-1.39668	0.162509	0.491144
OSGEP	12.8411	-0.576859	0.335243	-1.72072	0.0853022	0.335813
SLC22A17	0	0		0	1	1
SCFD1	49.1338	0.376211	0.169482	2.21978	0.026434	0.157011
G2E3	19.3163	0.756066	0.277337	2.72616	0.0064075	0.0548698
HECTD1	16.6707	0.399132	0.291409	1.36966	0.170792	0.499577
HNRNPC	792.965	0.172295	0.0454239	3.79304	0.000148813	0.00239112
RPGRIP1	0	0		0	1	1
SUPT16H	125.562	-0.326809	0.112162	-2.91371	0.0035716	0.034678
TOX4	11.1663	-0.223222	0.353492	-0.631476	0.527729	0.835355
GEMIN2	22.8163	0.309697	0.248007	1.24874	0.211759	0.570186
DAZL	0	0		0	1	1
TBL1Y	0	0		0	1	1
SEMA6A	0	0		0	1	1
TRPM7	14.6724	-0.470465	0.311552	-1.51007	0.131025	0.433781
TYRO3	11.8405	-0.626403	0.350341	-1.78798	0.0737787	0.30625
WDR76	29.5062	-0.551814	0.22075	-2.49973	0.012429	0.0891899
CAPN3	1.00055	-0.00749339	1.17795	-0.00636136	0.994924	0.998085
SNAP23	52.023	-0.211289	0.163761	-1.29023	0.196972	0.545908
TBX15	0	0		0	1	1
PHGDH	93.3832	-0.359576	0.128364	-2.80121	0.00509111	0.0461007
COL9A3	0	0		0	1	1
EZR	312.062	-0.346783	0.0671682	-5.1629	2.43157e-07	7.89995e-06
MYL6	1874.99	-0.0236561	0.027208	-0.869451	0.3846	0.721148
AGO1	5.16016	0.0856162	0.518501	0.165122	0.868848	0.979784
TEKT2	0	0		0	1	1
CLSPN	16.5029	0.373597	0.292526	1.27714	0.201552	0.55496
RFFL	16.4978	0.373597	0.292526	1.27714	0.201552	0.55496
UNC13D	7.85796	-2.0855	0.534823	-3.89941	9.64274e-05	0.00164553
MFSD11	12.6671	0.220776	0.332013	0.66496	0.506076	0.821639
DPYSL2	9.0162	-1.386	0.438322	-3.16207	0.00156653	0.0178132
TGFB2	2.49997	0.577469	0.760367	0.759461	0.447577	0.777005
GPATCH2	6.66463	0.136897	0.456792	0.299692	0.764412	0.953582
NUP50	46.4731	0.504569	0.175471	2.87551	0.0040338	0.0383162
CDC45	64.1749	0.150052	0.151911	0.987758	0.323271	0.667226
COMT	201.795	-0.400993	0.0837218	-4.78958	1.67127e-06	4.60709e-05
ADA2	0	0		0	1	1
VNN3	0	0		0	1	1
ECHDC1	69.8	0.261855	0.141575	1.84958	0.064374	0.281749
LRRFIP2	27.4963	0.433079	0.227251	1.90573	0.0566852	0.257731
SEC22C	5.33131	0.729472	0.526798	1.38473	0.166135	0.496097
XYLB	2.0011	-0.00749323	0.83294	-0.00899612	0.992822	0.998085
HDAC6	6.50498	-0.0814938	0.462184	-0.176323	0.86004	0.974031
OR1I1	0	0		0	1	1
GABRP	1.33445	-3.86522	2.00797	-1.92493	0.0542378	0.251899
KRT31	0	0		0	1	1
CDC6	100.175	-0.060247	0.123473	-0.487936	0.625595	0.884454
UPRT	3.66606	0.523021	0.625594	0.836039	0.403133	0.740402
CDC23	32.9988	-0.00749335	0.205056	-0.036543	0.970849	0.998085
AAAS	44.8609	-0.363255	0.177264	-2.04923	0.0404398	0.209113
CBX5	22.8309	0.0135683	0.246522	0.0550388	0.956108	0.998085
FMO2	0	0		0	1	1
SUCO	11.3349	-0.26275	0.351275	-0.74799	0.454466	0.783685
MSH2	36.1565	-0.0739888	0.195925	-0.377638	0.7057	0.923763
MAP3K1	3.00165	-0.00749322	0.680093	-0.0110179	0.991209	0.998085
DHPS	29.6773	0.0573578	0.216324	0.265148	0.790896	0.959276
HOOK2	17.8637	-0.637544	0.285618	-2.23216	0.0256046	0.153316
NXPE1	0	0		0	1	1
ARCN1	126.338	0.244379	0.105202	2.32296	0.0201815	0.128109
EPB41L4B	3.83442	-0.644923	0.616386	-1.0463	0.295424	0.641202
TMEM38B	5.82794	0.751499	0.504691	1.48903	0.13648	0.445368
PSMD5	43.0032	-0.0969915	0.179723	-0.539672	0.589423	0.865258
PTGS1	6.49767	1.52856	0.529063	2.88918	0.00386248	0.0368964
NUP188	76.2414	-0.42069	0.136359	-3.08516	0.00203445	0.0219721
CRAT	2.00363	-3.36285	1.45799	-2.30651	0.0210824	0.132829
SH2D3C	0	0		0	1	1
NANS	146.478	-0.3309	0.0979896	-3.37689	0.000733093	0.0093422
TBC1D2	71.4376	-0.651695	0.142961	-4.55855	5.1509e-06	0.000123821
WHRN	1.00561	-1.00749	1.24941	-0.806375	0.420027	0.757259
PDE6C	0	0		0	1	1
CWF19L1	20.9981	-0.053297	0.257083	-0.207314	0.835765	0.961891
SEMA4G	0	0		0	1	1
BTAF1	9.00214	0.314435	0.395098	0.795839	0.426125	0.763049
IKZF5	4.50107	0.314435	0.558753	0.562744	0.57361	0.854837
BLNK	0.50168	-2.45018	2.11319	-1.15947	0.246265	0.581689
TLL2	0	0		0	1	1
CYP26A1	0	0		0	1	1
TDRD1	0	0		0	1	1
SORBS1	0.166667	0.953979	4.42537	0.21557	0.829323	0.959276
CRTAC1	0	0		0	1	1
BAMBI	4.17055	-0.592456	0.588978	-1.00591	0.314461	0.665118
IL11	1.00055	-0.00749339	1.17795	-0.00636136	0.994924	0.998085
[truncated: 17,194 more rows]

## Sheet: GSEA
Name	NES	p value	FDR	Description	Core genes
mrna processing	2.09332487768579	1e-10	6.26666666666667e-09	WP MRNA PROCESSING	8899/23405/140890/58155/6732/3181/84844/9584/10914/8732/3187/10972/1479/10594/6729/11218/55660/10658/8449/1195/10482/22916/23451/10772/10946/10181/1665/10291/57819/1660/6733/4809/6635/8243/51362/1478/53981/10250/10898/3184/10978/6634/27316/1477/11338/6829/8405/4841/9343/6421/3183/8731/6429/9128/9410/7307/1659/6633/83443/5496/22803/1653/4670/3178/6626/2521/3188/6426/10147/3192/8106/3182/6432/10992…
retinoblastoma gene in cancer	2.08148361145215	1e-10	6.26666666666667e-09	WP RETINOBLASTOMA GENE IN CANCER	5925/1021/6241/993/3015/5984/5591/10733/1633/24137/1111/891/898/5983/79027/5422/6117/5427/5877/6839/7272/890/5894/54443/4998/7027/8243/1026/4193/10714/994/4173/1786/7465/6240/3065/3925/4863/3146/8318/5426/5931/8819/4172/6118/9134/8317/4176/1871/7153/1017/11124/5557/2956/5985
dna repair pathways full network	2.052753624441	1e-10	6.26666666666667e-09	WP DNA REPAIR PATHWAYS FULL NETWORK	5429/3981/5889/675/4350/2187/57697/51426/5984/545/55120/5591/4331/25788/9156/8930/1111/472/7486/2177/5983/3980/27301/6117/252969/5981/5427/4683/8450/7518/7398/55247/8451/2547/142/5980/5893/2178/4968/1022/7520/10714/5425/1642/57599/7508/5982/3146/2074/672/728340/51455/4437/5426/9978/404672/2067/6118/2071/4292/2175/378708/6996/27434/902/5887/4361/2237/5906/2956/5985
dna irdamage and cellular response via atr	2.00486394684209	1e-10	6.26666666666667e-09	WP DNA IRDAMAGE AND CELLULAR RESPONSE VIA ATR	3364/675/545/5591/7323/9156/1111/5884/472/7486/2177/63967/6117/9656/4683/9521/7398/84126/11073/22897/50485/142/8243/5893/55775/7520/4193/79184/604/8318/672/2305/51720/6118/4292/9400/2175/4171/4361/5810/5932/1017/9937/2237/5965/7979
cell cycle	1.99941222561857	1e-10	6.26666666666667e-09	WP CELL CYCLE	7043/1875/10926/4999/5925/1021/996/7042/993/545/1029/5591/7533/7532/29945/8881/1111/5001/891/472/898/7040/23595/991/10274/10735/9232/7272/64682/890/5933/10393/7531/699/2932/7534/4998/7027/8243/5000/3066/1022/9700/1026/4193/994/4173/8454/7465/3065/4174/894/8318/9978/2033/10971/4172/6500/9134/8317/4171/902/4176/1871/25847/8555/1017/7529/2810
genes related to primary cilium development based on crispr	1.94816650139589	1e-10	6.26666666666667e-09	WP GENES RELATED TO PRIMARY CILIUM DEVELOPMENT BASED ON CRISPR	57545/57539/84100/51175/79659/51715/57728/80817/9731/51668/163786/11116/200894/55212/79598/79738/79989/11127/9851/57560/146057/51057/51134/90410/23322/8195/55125/80173/132320/55081/84455/85459/10464/60684/80210/79809/79770/28981/57534/51174/153241/51259/26005/123016/27077/8481/55764/8100/137392/9371/6993/8655
tgfbeta signaling pathway	1.78952003093575	1e-10	6.26666666666667e-09	WP TGFBETA SIGNALING PATHWAY	3725/1875/7049/2354/4233/4312/2113/57559/3673/1386/1316/64219/5062/6416/9972/2335/55802/5576/9372/7040/64750/3688/5933/5894/5494/22938/9765/5747/7189/3985/7027/5163/857/5594/6885/23327/3371/51377/1026/7050/8454/3065/3727/10987/6654/8945/6497/1432/998/6711/9978/2033/7341/467/163126/6500/11171/11059/8021/10413/7048/5599/2885/7071/207/7057/5606
vegfavegfr2 signaling pathway	1.73868240099628	1e-10	6.26666666666667e-09	WP VEGFAVEGFR2 SIGNALING PATHWAY	2697/1003/9034/5321/3725/1839/5228/56907/4319/2887/8936/51309/9047/8794/7422/8718/4189/6386/5328/2113/6747/4217/3576/2081/6732/1466/11080/2152/8754/5058/5784/4627/1847/409/813/10628/154/1386/1666/5329/9584/2274/5954/867/5062/10973/170506/357/3320/6416/378/1982/9444/2335/6924/811/824/10397/2309/6729/1499/8828/9209/4690/6198/5578/55379/2926/5908/5216/55854/81567/84790/4792/10061/1398/54205/3688/951…
ciliary landscape	1.67816382008611	1e-10	6.26666666666667e-09	WP CILIARY LANDSCAPE	5925/26286/5706/2717/51668/10640/8732/55212/10920/79598/79989/1499/57560/8533/10048/55770/9883/90410/25852/55207/10051/4927/51143/4289/80232/80173/124401/4790/2664/55081/84515/5719/55746/9669/9125/6103/1778/3066/10424/5718/57136/4698/5714/5393/4173/7465/10982/324/3065/1781/9657/28981/9343/10432/10987/10726/4174/80005/5048/140609/51138/6990/79018/7322/10980/149371/4172/9255/123016/55763/10939/7020…
egfegfr signaling pathway	1.69970114060844	4.47204900827309e-10	2.52223564066602e-08	WP EGFEGFR SIGNALING PATHWAY	2697/9185/3725/3717/2887/673/2354/51196/9047/50807/5898/54206/10253/5058/5782/868/1956/867/4690/6198/6655/5578/6197/1398/5868/5894/8202/5747/3985/1385/2005/857/1399/5594/2475/6790/3716/5921/5584/3727/1072/5580/6654/3925/8867/1432/998/3265/4216/163/2060/5781/10746/9252/58513/10254/5899/4734/2185/8027/466/2002/5599/10617/858/6311/5906/2885/207/23624/1175/815
glioblastoma signaling pathways	1.89804095544288	5.18439348035661e-10	2.6581799299283e-08	WP GLIOBLASTOMA SIGNALING PATHWAYS	5288/5588/673/3667/4233/208/10000/5925/1021/5293/54206/10253/4893/675/5291/1956/1029/867/6416/2309/472/898/5578/5286/5290/5894/5594/4194/1026/4193/5584/5580/894/672/3265/5583/2033/369/1017/2885/207/2956/5606/5159
insulin signaling	1.69211367511705	6.29248849004555e-10	2.95746959032141e-08	WP INSULIN SIGNALING	5288/5588/3725/2887/3667/10580/7786/5880/208/4217/5293/8651/252983/5291/9021/868/7494/2931/11183/10487/9448/867/6416/6446/11127/30849/2309/6198/6655/5578/6197/1398/5286/5290/3551/1977/5871/5894/2932/23678/5594/2475/6885/5562/8491/30846/6009/6722/6814/8660/6844/5584/5580/6654/1432/3265/4216/5583/5781/10746/9252/5213/2002/5599/5770/4293/2997/2885/207/23624/9175/5606/4641
gastrin signaling pathway	1.79270967194393	7.63803588858537e-10	3.31373249320165e-08	WP GASTRIN SIGNALING PATHWAY	5588/3725/3717/388/5468/3667/7422/3576/329/5058/5054/409/1386/1956/1029/6548/2309/1499/6198/5578/330/4792/1398/3688/5290/7525/3551/5894/182/4790/332/2932/5747/1385/5594/2475/1026/836/2520/8649/5580/5970/6654/1432/998/1147/3265/5583/5781/960/6194/2002/5599/1994/2885/2776/207/9076/887/1113
dna replication	2.09689904095949	1.60038213373441e-09	6.19145877060141e-08	WP DNA REPLICATION	10926/4999/5984/5558/5001/23595/5983/5422/6117/5981/5427/23649/51053/4998/5000/10714/5425/4173/4174/5982/8318/5426/7311/4172/6118/8317/55388/4171/4176/1017/5557/5985/29935
malignant pleural mesothelioma	1.44218460229455	1.64666456664931e-09	6.19145877060141e-08	WP MALIGNANT PLEURAL MESOTHELIOMA	2258/29126/1003/1440/4314/3553/374/283106/64840/1437/7424/3725/4908/80310/685/1839/5228/3569/9532/166824/81029/1282/2246/1460/7422/4233/208/10000/3914/3918/5328/648/4217/5293/59/8061/5281/3915/4919/5058/5291/3673/6045/1386/2250/1287/4771/1956/1029/1288/9448/1000/5062/6416/9821/2335/3909/3912/10397/8140/1454/1499/3091/9113/7003/6198/5565/472/898/56034/1284/58508/6520/7040/6197/54205/3688/8994/5290…
g1 to s cell cycle control	1.99043832079901	2.06231572433017e-09	7.26966292826384e-08	WP G1 TO S CELL CYCLE CONTROL	4999/5925/1021/993/1029/5558/10488/4331/5001/891/472/898/23595/6117/5427/23649/4998/7027/1385/5000/1022/1026/4193/4173/7465/4174/894/8318/5426/4172/6118/9134/4171/902/4176/1871/1017/5557
tnfalpha signaling pathway	1.80550172658294	2.38204862196754e-09	7.90279660464527e-08	WP TNFALPHA SIGNALING PATHWAY	7185/3725/3569/7128/4217/329/4893/5708/3320/6416/23118/4794/330/117584/4792/5836/3551/23291/5871/5894/4790/8439/5594/6885/842/5515/317/11140/836/1457/8454/6654/8945/1147/3265/841/6610/10010/29110/8737/6500/581/5599/840/2885/8837/207/5606
pyrimidine metabolism	1.8311904294037	2.57388869111944e-09	8.06485123217424e-08	WP PYRIMIDINE METABOLISM	10622/7378/1806/6241/956/30834/64425/84172/139596/1503/11128/5558/51727/1633/5433/171568/246721/5422/9533/5427/23649/10621/221830/50484/5437/25885/51082/10714/5425/5431/6240/55703/790/29922/5426/5440/5436/10201/1841/10623/5441/661/5432/5557/1635/51728
pancreatic adenocarcinoma pathway	1.85816960552098	3.50237793886187e-09	1.039653240799e-07	WP PANCREATIC ADENOCARCINOMA PATHWAY	7043/673/5880/7422/208/10000/5898/5925/1021/5293/5058/675/5291/51426/7042/1956/1029/5062/6198/7040/5290/7039/3551/5894/4790/5594/2475/842/3716/1026/56924/5580/5970/998/1147/5899/1871/581/7048/369/5599/207/578/1848
mirna regulation of dna damage response	1.90414821314459	4.08073720202503e-09	1.15076789097106e-07	WP MIRNA REGULATION OF DNA DAMAGE RESPONSE	5925/1021/8795/993/545/5591/900/1111/891/5884/472/898/5366/2177/54205/5981/4683/84126/50484/1385/9874/8243/5893/842/317/1026/4193/836/11011/894/672/841/6118/9134/4176/4361/5810/581/1017
apoptosisrelated network due to altered notch3 in ovarian cancer	1.97044887401114	1.33828063622812e-08	3.59423942301266e-07	WP APOPTOSISRELATED NETWORK DUE TO ALTERED NOTCH3 IN OVARIAN CANCER	7185/348/3084/2113/2081/3575/8795/9021/27018/3329/5062/308/602/6198/1728/2729/4790/332/8065/5747/2149/5594/3309/3070/9616/1026/8767/8454/3065/3727/8878/26135/2185/840/207/7057
dna damage response	1.89892811142078	1.46820689381037e-08	3.76394858231386e-07	WP DNA DAMAGE RESPONSE	5925/1021/8795/993/545/5591/1111/891/5884/472/898/5366/2177/54205/5981/4683/84126/50484/1385/9874/8243/5893/842/317/1026/4193/836/11011/894/672/841/6118/9134/4361/5810/581/1017/2810
eukaryotic transcription initiation	2.00048185984423	1.80601641602632e-08	4.24413857766186e-07	WP EUKARYOTIC TRANSCRIPTION INITIATION	6884/64425/84172/2961/4331/171568/6908/6880/2963/2960/5437/25885/2959/1022/51082/3611/5431/55703/6877/6883/728340/5440/5436/2071/902/6878/661/5432/6879/51728
mapk signaling pathway	1.51155147939882	1.75229333711552e-08	4.24413857766186e-07	WP MAPK SIGNALING PATHWAY	2258/3552/5924/3553/59283/5321/3725/4908/7043/3554/1843/673/5567/2246/7786/5880/208/51701/10000/1846/1616/4217/1844/7850/5058/4893/409/3312/1386/7042/2250/51776/55970/1956/9448/5062/6416/2316/5922/23118/6655/5533/5578/7040/6197/5908/1849/1398/5155/3551/5871/5894/4790/5494/5971/22800/7189/51347/2005/1399/5594/5532/6885/5495/8491/836/6788/994/8649/5530/6722/57551/8569/7867/5921/6789/3727/5580/5970/…
hepatitis b infection	1.63532395481872	2.01188790861282e-08	4.53881912183053e-07	WP HEPATITIS B INFECTION	9586/7099/3725/3717/7043/3569/64764/673/3665/208/10000/5293/3576/23586/4893/5291/1386/7042/10488/6416/51135/23118/6655/843/5578/7040/54205/5290/3551/5894/4790/332/4615/1654/7534/7189/1385/7187/5594/6885/842/3716/114609/317/1026/836/3454/1642/7419/5970/6654/1432/1147/3265/841/2033/10971/4775/29110/2185/2002/57506/581/7048/369/5599/2885/7529/9641/207/3661/5606/3442
small cell lung cancer	1.74412004391437	2.29744247687349e-08	4.96178178621646e-07	WP SMALL CELL LUNG CANCER	7185/1282/208/10000/3914/3918/5925/1021/5293/329/3915/5291/3673/51426/1287/1288/2335/3909/3912/898/1284/330/4792/54205/3688/5290/3551/4790/5747/7189/7187/3655/842/317/1026/836/3685/5970/1147/4149/841/3675/6500/9134/1871/581/1017/207/578
dna damage response only atm dependent	1.71857979525121	2.37532106786958e-08	4.96178178621646e-07	WP DNA DAMAGE RESPONSE ONLY ATM DEPENDENT	5288/3725/3667/81029/5880/208/10000/5328/5293/8061/4893/5291/1029/5529/30849/2309/1499/6655/472/5366/7040/5286/5290/4790/197259/2932/5163/7477/5594/6885/5527/638/1026/4193/324/604/6654/3949/10018/894/998/3146/3265/4216/6648/7476/581/5599/2885/207/578/6342/1857/51384
oncostatin m signaling pathway	1.88516863097725	3.10449144666439e-08	6.25333277113826e-07	WP ONCOSTATIN M SIGNALING PATHWAY	4322/4314/3717/3667/7422/3572/7078/4312/5054/9021/9180/3091/5578/4792/5894/4790/1385/5594/2475/3716/836/3727/5580/5970/6654/3949/1432/3265/5583/5781/6194/2185/5599/840/1017/2885/207
apoptosis	1.79890887141811	4.56539971366731e-08	8.87891530520124e-07	WP APOPTOSIS	3002/7185/3725/3665/8718/8626/329/8795/1029/1676/6416/331/4794/5366/843/330/4792/54205/837/3551/4790/332/835/7187/842/3070/317/4193/836/599/5970/10018/1147/841/9169/8737/4170/581/840/665/8837/207/578/3661
dna irdouble strand breaks and cellular response via atm	1.92212654007401	6.03594274073458e-08	1.1347572352581e-06	WP DNA IRDOUBLE STRAND BREAKS AND CELLULAR RESPONSE VIA ATM	675/1386/545/1029/5591/9156/9113/1111/5884/472/55183/2177/9656/4683/7189/142/11186/8243/5893/842/317/4193/836/6788/86/672/4361/10413/581/578
tnfrelated weak inducer of apoptosis tweak signaling pathway	1.95669887006635	6.35085375254529e-08	1.15544565046308e-06	WP TNFRELATED WEAK INDUCER OF APOPTOSIS TWEAK SIGNALING PATHWAY	7185/3725/3569/208/329/1499/330/4792/3551/5894/4790/5971/2932/7187/5594/6885/836/3065/5970/1432/1147/841/8737/5599/840/207/7124
alzheimers disease	1.47568759612031	7.70776393036071e-08	1.35849339272608e-06	WP ALZHEIMERS DISEASE	3552/4311/3553/283106/348/3569/673/3667/81029/347733/79861/1460/5664/208/10000/4217/4842/5293/2081/4893/5706/5708/5291/7494/1965/203068/10105/9821/824/30849/1454/1499/10213/5683/55102/5533/7280/9861/84790/54205/6868/5700/5290/5684/3551/5481/5894/4790/5719/2932/10376/488/1435/7477/5690/5594/5532/2475/842/22943/317/57142/8323/5718/3831/836/5714/5701/1457/5694/324/5530/5707/7419/8660/64837/5689/5970…
alzheimers disease and mirna effects	1.49092780317121	8.12722777299578e-08	1.38901711029382e-06	WP ALZHEIMERS DISEASE AND MIRNA EFFECTS	3552/4311/3553/283106/348/3569/673/3667/81029/347733/79861/1460/5664/208/10000/4217/4842/5293/2081/4893/5706/5708/5291/7494/81671/1965/203068/10105/9821/824/30849/1454/1499/10213/5683/55102/5533/7280/9861/84790/54205/6868/5700/5290/5684/3551/5481/5894/4790/5719/2932/10376/488/1435/7477/5690/5594/5532/2475/842/22943/317/57142/8323/5718/3831/836/5714/5701/1457/5694/324/5530/5707/7419/54480/8660/648…
apoptosis modulation and signaling	1.76039962264316	1.08547816793543e-07	1.80061672563407e-06	WP APOPTOSIS MODULATION AND SIGNALING	3725/3554/8794/8718/8797/1616/4217/329/7850/8795/1029/1676/331/5366/843/330/4792/54205/837/3551/4790/332/4615/7189/835/7187/842/638/317/836/599/10018/51651/841/8737/4170/581/5599/840/8837/578
atm signaling pathway	1.95429113532205	1.21314981598914e-07	1.95490427490822e-06	WP ATM SIGNALING PATHWAY	3725/1386/993/1111/891/472/898/2177/4792/9656/4683/1385/835/9874/8243/4194/1026/4193/672/8737/4361/1017
met in type 1 papillary renal cell carcinoma	1.82294853339997	2.56549257933104e-07	4.01927170761863e-06	WP MET IN TYPE 1 PAPILLARY RENAL CELL CARCINOMA	3725/673/4233/208/10000/2113/5293/5058/4893/5291/867/5062/6924/6655/5908/1398/5290/5894/7030/5747/1399/5594/1026/56924/6654/998/3265/5781/6135/369/5599/5906/2885/207
erbb signaling pathway	1.67528584085353	3.3678005131781e-07	5.13362024170932e-06	WP ERBB SIGNALING PATHWAY	2069/374/3725/685/1839/3084/817/673/208/10000/5293/5058/4893/5291/868/1956/867/5062/6416/4690/6198/6655/5578/1398/5290/7039/5894/2932/5747/1399/5594/2475/1026/4193/56924/6654/10018/3265/2002/369/5599/2885/207/815
translation factors	1.90377153957363	3.75280523369074e-07	5.42713372256815e-06	WP TRANSLATION FACTORS	1936/8892/8891/1965/1983/1973/8664/8665/1977/8672/9669/8668/3692/8663/2107/1915/1964/1967/7458/1981/26986/3646/10209/1968/8890/8894/5610/8661/8666/8893/10605
androgen receptor signaling pathway	1.71656064518075	3.66433265595131e-07	5.42713372256815e-06	WP ANDROGEN RECEPTOR SIGNALING PATHWAY	3725/23028/388/5925/1616/1956/9604/29893/2274/811/2316/1499/6049/898/24149/2932/8202/5747/3985/1385/857/5052/7182/1026/7050/4193/56924/3065/9611/5970/998/672/2033/7341/2119/23598/5901/6047/11315/11143/207/10498
egfr tyrosine kinase inhibitor resistance	1.69779302338969	5.40659583288873e-07	7.62330012437311e-06	WP EGFR TYROSINE KINASE INHIBITOR RESISTANCE	80310/3717/3569/3084/673/7422/4233/208/10000/558/5293/3570/4893/5291/1956/2309/6198/6655/56034/5578/5290/5155/7039/1977/5894/2932/22800/5594/2475/3716/6654/10018/3265/9470/6194/2621/581/369/2885/207/5159/3791
prolactin signaling pathway	1.74233929270143	6.34315356337415e-07	8.72570392620249e-06	WP PROLACTIN SIGNALING PATHWAY	3725/3717/3667/8651/5058/5291/9021/5478/867/7532/2316/6198/4792/3688/5290/5894/4790/2932/7534/5747/5594/2475/3716/836/8660/1154/5970/6654/1432/3265/5781/6194/2002/5599/5770/2885/207
interleukin1 il1 structural pathway	1.85483292366089	1.07061603839272e-06	1.41483407076517e-05	WP INTERLEUKIN1 IL1 STRUCTURAL PATHWAY	3552/3554/3665/1386/6416/51135/23118/4792/3556/3551/1977/4790/4615/7189/5594/6885/8569/5970/1432/1147/10010/9252/2002/5599/9261/5606
nonsmall cell lung cancer	1.75394977784662	1.10377126088063e-06	1.41483407076517e-05	WP NONSMALL CELL LUNG CANCER	673/208/10000/5925/1021/5293/4893/5291/51426/1956/1029/2309/6655/5578/54205/5290/7039/5894/27436/5163/11186/5594/842/1026/836/83593/6789/6654/3265/841/1871/581/369/2885/207/578
nonalcoholic fatty liver disease	1.53303124038343	1.08665887360595e-06	1.41483407076517e-05	WP NONALCOHOLIC FATTY LIVER DISEASE	3552/4696/3553/3725/3569/3667/208/10000/4217/5293/3576/2081/3570/5291/9021/7494/81671/2931/1965/5565/7040/54205/5290/3551/4790/2932/51094/3953/5562/4698/836/7386/8660/5970/4729/10018/998/841/6392/6945/5564/7388/29796/51422/4715/6390/581/4725/5599/840/4709/207/1349/578/7381/4694/440567/7124/53632/1346
novel intracellular components of rigilike receptor rlr pathway	1.76287977454149	1.65302092793963e-06	2.07178622968433e-05	WP NOVEL INTRACELLULAR COMPONENTS OF RIGILIKE RECEPTOR RLR PATHWAY	338376/3665/3576/23586/9474/64343/10521/1540/843/80143/4792/3551/4790/22938/1654/7189/7187/6885/5970/9140/1432/1147/841/10010/29110/8737/57506/55593/5599/7706/9641/3661/6387/7124
il4 signaling pathway	1.80495568022158	2.04852136488752e-06	2.51166532564469e-05	WP IL4 SIGNALING PATHWAY	3717/3667/5293/8651/1386/9021/867/2316/6198/4792/5290/3269/3551/4790/332/4783/5594/3716/8660/5970/6654/1432/1147/5781/2033/2002/2885/207
proteasome degradation	1.74199212712717	2.70265751104429e-06	3.24318901325314e-05	WP PROTEASOME DEGRADATION	5706/5708/3015/7347/7323/5683/7314/9861/5700/5684/5719/5696/5690/7317/5718/5714/5701/5694/6184/5707/5689/5682/10197/5687/7322/6185/5716/4734/5705/5702/5717/5709
cohesin complex cornelia de lange syndrome	1.93383706304209	3.49101843418929e-06	4.10194666017242e-05	WP COHESIN COMPLEX CORNELIA DE LANGE SYNDROME	151246/5526/5516/5529/151648/10735/9232/9212/113130/55869/157570/8243/23244/5527/9700/5515/23047/324/25836/5525/114799/5519/23063/23383/5528
fas ligand pathway and stress induction of heat shock proteins	1.84212979428695	3.84048969238733e-06	4.3320723730129e-05	WP FAS LIGAND PATHWAY AND STRESS INDUCTION OF HEAT SHOCK PROTEINS	3552/3725/5925/1616/5058/1676/5591/5062/6416/843/54205/4799/142/60/6885/842/317/836/8767/71/7867/841/5599/840/11124/8837/9261/397/7124
leptin signaling pathway	1.69158545611006	3.76752604291462e-06	4.3320723730129e-05	WP LEPTIN SIGNALING PATHWAY	3553/3717/3667/9021/2931/3840/1073/6198/30837/3551/1977/5894/4790/2932/5747/1385/5594/2475/3953/5562/3716/1154/5970/6654/1432/998/1147/3265/5781/6194/25970/2002/581/5599/5770/2885/207
photodynamic therapyinduced unfolded protein response	1.95302486664844	5.6508989078092e-06	6.24922938040076e-05	WP PHOTODYNAMIC THERAPYINDUCED UNFOLDED PROTEIN RESPONSE	4189/2081/440/5611/7494/7324/9695/811/4780/7184/83939/51726/10130/3309/10018/467/23645/7453/4677
nucleotide excision repair	1.8324405329506	6.26236728049297e-06	6.79225989653468e-05	WP NUCLEOTIDE EXCISION REPAIR	5984/4331/5983/6117/5981/5427/8450/8451/1022/10714/5425/1642/7508/5982/2074/728340/5426/9978/404672/2067/6118/2071/902/5887
melanoma	1.72423552465417	6.87825982753889e-06	7.31950668439988e-05	WP MELANOMA	673/208/10000/5925/1021/2113/5293/5058/4893/5291/51426/1029/6655/5290/4286/5894/1385/5594/1026/4193/8649/6654/3265/1871/7414/808/2002/581/369/805/2885/207/578/3791/80243/2913
chromosomal and microsatellite instability in colorectal cancer	1.66229030573325	7.8501347280943e-06	8.19902960489849e-05	WP CHROMOSOMAL AND MICROSATELLITE INSTABILITY IN COLORECTAL CANCER	3725/7043/673/5880/26060/208/10000/5898/51426/7042/1499/55770/5366/7040/54205/5894/332/2932/5594/842/1026/836/324/10018/4437/29110/4292/5899/581/7048/369/5599/207/1452/578/2956
head and neck squamous cell carcinoma	1.66021917887057	8.82269380437027e-06	9.04727146484515e-05	WP HEAD AND NECK SQUAMOUS CELL CARCINOMA	7422/8626/208/10000/5925/1021/329/2195/4893/5291/1956/1029/1499/4780/5290/1977/4790/8650/7187/8452/2475/4853/5562/1026/6009/5970/2280/3265/841/84962/6194/7048/207
translation inhibitors in chronically activated pdgfra cells	1.8187839815613	9.66597399792387e-06	9.73501666933762e-05	WP TRANSLATION INHIBITORS IN CHRONICALLY ACTIVATED PDGFRA CELLS	208/10000/5291/11040/6416/1973/6198/5578/5290/1977/8672/5163/5594/2475/1457/5580/1432/1981/9252/6194/5599/207/5606
integrated cancer pathway	1.75966254087351	1.18911994021278e-05	0.000117660288821054	WP INTEGRATED CANCER PATHWAY	4312/5925/4217/993/545/1111/472/5451/842/3716/1026/4193/836/994/672/841/571/4361/466/581/1017/207/2956
ranklrank signaling pathway	1.73389626708214	1.29908232832224e-05	0.000126324557443749	WP RANKLRANK SIGNALING PATHWAY	7185/3725/54/208/2274/867/23118/4792/4286/3551/4790/5971/5747/7189/4067/7187/5594/2475/6885/5970/1432/998/8878/1147/6850/5599/207
parkinubiquitin proteasomal system pathway	1.66309160883854	1.52193082727817e-05	0.000145486268912693	WP PARKINUBIQUITIN PROTEASOMAL SYSTEM PATHWAY	347733/79861/5706/5708/3312/25897/7326/203068/55294/10213/898/7280/9861/84790/51465/5700/5719/10376/3309/7317/5718/5714/5701/3308/8454/7332/5707/6478/841/5716/3313/7277/5705/5702/84617/5717/5709/81027/113457
type 2 papillary renal cell carcinoma	1.83404128184128	1.60570454727237e-05	0.000150936227443603	WP TYPE 2 PAPILLARY RENAL CELL CARCINOMA	7043/9915/112399/7422/7042/3091/7040/7428/5155/7039/7030/6921/29072/2034/1026/6421/1729/9978/2033/112398
p38 mapk signaling pathway	1.82862716070726	1.77325230291992e-05	0.000163953163745383	WP P38 MAPK SIGNALING PATHWAY	5321/1616/4217/1386/7042/6416/1385/6885/8569/1432/998/3265/4149/9252/8737/8550/2002/4293/2885/9261
hostpathogen interaction of human coronaviruses interferon induction	1.86315350371643	1.94274118901103e-05	0.000173921592159083	WP HOSTPATHOGEN INTERACTION OF HUMAN CORONAVIRUSES INTERFERON INDUCTION	3725/23586/4792/3551/4790/4615/7189/7187/6885/3716/3454/1432/1147/4940/29110/8737/57506/5599/5610/9641/3661
pdgf pathway	1.78002708086829	1.94274118901103e-05	0.000173921592159083	WP PDGF PATHWAY	5321/3725/5058/6416/23647/4792/5155/5894/4790/8976/5594/3716/6722/5921/6654/998/1147/3265/5781/2002/5599/2885/5159
agerage pathway	1.6557580821836	2.16419821716528e-05	0.00019071996788769	WP AGERAGE PATHWAY	4322/5321/3725/3717/3667/3625/4478/1386/1956/51135/3091/5578/4792/54205/3551/5894/4790/4615/5594/842/4323/114609/836/5580/5970/1432/998/1147/1729/841/1650/5599/207
photodynamic therapyinduced ap1 survival signaling	1.70218353463107	3.51140054537523e-05	0.000304681524244866	WP PHOTODYNAMIC THERAPYINDUCED AP1 SURVIVAL SIGNALING	3725/1839/3569/5925/4217/1386/1956/1029/3320/6416/602/898/4780/890/7189/1026/10018/1432/4170/2002/581/5599/8837/578/5606/7124/3558/2252
joubert syndrome	1.60813109653026	3.62014286022123e-05	0.000309357662600723	WP JOUBERT SYNDROME	57545/54806/5145/95681/9731/51524/200894/55212/9738/79598/2316/472/27031/5147/5108/23322/6102/22897/142/2475/10464/51199/79848/80210/6009/153241/51259/9786/123016/27077/8481/4361
hepatitis c and hepatocellular carcinoma	1.70400868845537	3.67994425852509e-05	0.000309569077874347	WP HEPATITIS C AND HEPATOCELLULAR CARCINOMA	3725/3569/7422/4312/3576/6241/3570/3091/1284/7040/330/4790/332/842/3716/1026/836/6654/1432/672/5781/960/5599/840/2885/207
endoderm differentiation	1.44499245401184	3.73239313749213e-05	0.000309569077874347	WP ENDODERM DIFFERENTIATION	79577/6671/115825/51701/5744/1846/1844/3915/83595/1847/11169/56946/708/2131/85363/10973/54892/23528/23682/1499/9646/11190/80155/7040/84295/1112/3720/51460/2186/2908/8450/9044/9425/2005/23373/3251/26610/22943/10153/324/3198/55832/55809/6478/64864/57669/54623/79977/79668/22823/6877/9682/26986/58499/2146/2627/6001/51366/1994
angiopoietinlike protein 8 regulatory pathway	1.48471369315516	4.23752009998994e-05	0.000346371208173091	WP ANGIOPOIETINLIKE PROTEIN 8 REGULATORY PATHWAY	1555/6567/5288/3667/7786/208/4217/5293/5291/868/2931/11183/10487/9448/867/6416/30849/2309/6198/6655/5565/6197/1398/5286/5290/1977/5871/5894/2932/5594/2475/6885/5562/8491/6009/8660/6654/1432/3265/4216/10746/9252/5564/51422/5599/5770/4293/2997/207/23624/9175/5606
alpha 6 beta 4 signaling pathway	1.82237139545032	4.74264795531641e-05	0.000382121920971208	WP ALPHA 6 BETA 4 SIGNALING PATHWAY	3667/3914/3918/3915/3909/3912/5578/5747/5594/2475/3655/8660/5580/6654/1432/3265/5781/2885/207
ferroptosis	1.63538841278575	5.0232748282662e-05	0.00039903197227354	WP FERROPTOSIS	1645/23657/8644/1646/3162/1491/9474/2182/6303/23516/2512/2222/7037/2730/440738/10533/6520/2643/7296/2729/6510/51510/7419/64116/27235/571/81539/7417/5094/55240/246
ebola virus infection in host	1.47293271010849	5.47227815478533e-05	0.000428661788791517	WP EBOLA VIRUS INFECTION IN HOST	3384/7099/388/3678/8218/3665/558/5293/23586/5058/5291/3836/3673/9021/708/1956/1965/27072/2316/5922/87/7150/6868/3688/5981/5290/5868/7879/4790/5971/857/5594/3655/60/1213/71/389/3685/5970/1514/998/9367/2317/2060/2033/8575/3675/29110/7020/4734/2621/10577/858/5610/9641/207/3661
glucocorticoid receptor pathway	1.60370941059318	6.59921266447253e-05	0.000509856978460617	WP GLUCOCORTICOID RECEPTOR PATHWAY	92737/51129/10252/3725/241/7128/6364/84002/7049/5997/6591/387509/80315/89795/329/347902/3320/330/2908/9792/3895/221079/8454/10728/84951
bladder cancer	1.7106607020997	6.83164619156769e-05	0.000520682223249213	WP BLADDER CANCER	1839/673/7422/4312/5925/3576/4893/1956/1029/5894/11186/5594/1026/4193/3265/9252/369/7057
gastric cancer network 1	1.82848413863015	6.97245322651937e-05	0.000524328482634256	WP GASTRIC CANCER NETWORK 1	11082/144455/1894/1063/55125/6790/286826/22974/4173/324/9585/86/57122/7153
unfolded protein response	1.8259229701414	7.53930732345799e-05	0.000559495964530304	WP UNFOLDED PROTEIN RESPONSE	3553/2081/8795/10628/7494/1965/5366/4780/51493/835/3309/10018/841/51360/23645
hepatocyte growth factor receptor signaling	1.78538921557652	9.30652563073903e-05	0.000681672786459326	WP HEPATOCYTE GROWTH FACTOR RECEPTOR SIGNALING	3725/4233/5058/5908/1398/3688/5290/5894/5747/1399/5594/5921/6654/3265/5781/2185/2002/5599/5906/2885
ciliopathies	1.40350864011265	0.000114498229002158	0.00082791027124637	WP CILIOPATHIES	221322/84140/57545/57539/84100/83544/54806/4750/79659/51715/57728/95681/9731/202018/51524/200894/55212/79738/10733/30849/55857/9851/9364/57560/27031/146057/51057/23093/51134/5147/55172/23322/63917/8195/6102/1063/132320/124401/55081/55624/10210/22897/219844/10464/25814/79848/79809/9657/28981/8239/153241/51259/5311/9786/29922/26005/4751/123016/27077/6674/8481/55764/92002
mapk cascade	1.78091675501674	0.000116882212754828	0.000829648871728655	WP MAPK CASCADE	3725/4133/673/7786/4893/6416/6655/5894/5594/8649/6654/1432/3265/10746/2002/369/2885/5606
copper homeostasis	1.62477699599466	0.000119151699663158	0.000829648871728655	WP COPPER HOMEOSTASIS	261729/3725/26872/4490/8754/4520/2309/331/1353/6868/5290/538/2932/4193/836/475/324/22823/6341/10063/4493/207/55240/9973
7q1123 copy number variation syndrome	1.47355099462701	0.000119032666996162	0.000829648871728655	WP 7Q1123 COPY NUMBER VARIATION SYNDROME	7462/2200/3084/5925/23122/4967/23332/155368/7324/3159/137492/1499/6804/1738/23451/83939/8467/10477/7913/9031/3066/2969/10514/23636/1213/1743/83451/6844/1072/23476/5982/8878/2074/8678/7458/518/114049/9188/9275/2885/9076/64756/4641/5985/7122
b cell receptor signaling pathway	1.5127798353157	0.000137170466073809	0.000943465156897907	WP B CELL RECEPTOR SIGNALING PATHWAY	7462/3932/3725/673/5880/8915/2113/27071/1386/2931/867/4690/4792/1398/3551/5894/4790/2932/1385/4067/1399/5594/6885/2969/84433/604/5580/5970/6654/1432/998/1147/3265/4149/5781/4775/6850/1871/2002/10892/5599/2885/207/815/974/3662/8395
il1 signaling pathway	1.6359301143655	0.000146385627128225	0.000982874925003794	WP IL1 SIGNALING PATHWAY	3552/3553/3725/3554/1386/6416/51135/23118/4792/3556/3551/4790/4615/7189/5594/6885/5970/1432/8878/1147/5781/10746/5599/7334/207/9261/5606
nucleotide excision repair in xeroderma pigmentosum	1.54082401804639	0.000146239387740484	0.000982874925003794	WP NUCLEOTIDE EXCISION REPAIR IN XERODERMA PIGMENTOSUM	5429/51426/128710/5984/4331/56852/5983/3980/6117/5981/5427/8450/8451/142/1022/10714/5425/1642/7508/5982/2074/672/728340/5426/9978/404672/2067/6118/2071/902/5887/7874/5985
atm signaling in development and disease	1.71219684938489	0.000157733131050638	0.00104660571661835	WP ATM SIGNALING IN DEVELOPMENT AND DISEASE	4217/3930/1386/545/5591/1111/472/55183/9656/9212/4683/4790/699/165918/8243/2475/2539/5562/5536/4361/5932
corticotropinreleasing hormone signaling pathway	1.50267884951305	0.000159842790839238	0.00104827132596896	WP CORTICOTROPINRELEASING HORMONE SIGNALING PATHWAY	2697/7099/5588/673/2354/4217/3576/2081/8061/2770/409/9095/3320/1499/1889/5578/7040/5908/4792/5894/4790/2932/5747/1385/2782/142/5594/842/836/5584/3727/5580/5970/1432/7020/2002/5599/2776/207/2771/815/2781/1392/3284/2784/3558/5563/2775/1589/1394/1393
neurodegeneration with brain iron accumulation nbia subtypes pathway	1.6756813986665	0.000180428178689876	0.00116967233081713	WP NEURODEGENERATION WITH BRAIN IRON ACCUMULATION NBIA SUBTYPES PATHWAY	115201/9474/2512/10533/9821/30849/80067/83636/54676/2475/5562/6009/11152/9140/4204/8678/64422/80025/9776/22863/6342
immune response to tuberculosis	1.83516880232654	0.000183431411437844	0.001175628591488	WP IMMUNE RESPONSE TO TUBERCULOSIS	3717/8651/3459/5771/5696/3716/3454/9282
nsp1 from sarscov2 inhibits translation initiation in the host cell	1.8572963610319	0.000199913172687298	0.00126686549882737	WP NSP1 FROM SARSCOV2 INHIBITS TRANSLATION INITIATION IN THE HOST CELL	1965/1983/8664/8665/8668/8663/1964/3646/10209/1968/8894/8661/8666
nrf2are regulation	1.79843471620741	0.000213267645104701	0.00131311211167506	WP NRF2ARE REGULATION	23657/3162/2730/5578/4780/1728/5290/2729/7525/2932/8452/9978/2048/5599
gastric cancer network 2	1.73002465573615	0.000212201306879177	0.00131311211167506	WP GASTRIC CANCER NETWORK 2	3930/5984/1956/157769/1499/5884/25909/5983/79075/55299/10153/27101/92140/29089/29028/7153/55593
nrp1triggered signaling pathways in pancreatic cancer	1.61978628725534	0.000214470818054632	0.00131311211167506	WP NRP1TRIGGERED SIGNALING PATHWAYS IN PANCREATIC CANCER	1003/7043/7049/7422/4233/6591/208/10000/8829/7042/2931/1956/1105/898/7040/4790/5971/5747/10371/5594/5970/9134/1490/7048/1017/207/3791/55630
focal adhesion	1.36509753184395	0.000216523805648547	0.00131311211167506	WP FOCAL ADHESION	7058/7424/3725/80310/5228/3678/673/1282/58498/5880/7422/4233/208/10000/3914/3918/5293/329/3915/5058/7094/5291/3673/1956/1288/5062/2335/3909/3912/824/2316/87/1499/331/56034/1284/5578/5908/330/1398/3688/5290/5155/5894/394/2932/5747/5500/857/1399/10627/5594/3655/60/55359/3371/3611/4638/71/56924/4659/3685/6654/894/998/2317/1729/3265/3675/5501/7414/2002/5599/858/5906/2909/2885/207/7057/5159/3791
endometrial cancer	1.58573710843219	0.000221058294603471	0.00132634976762082	WP ENDOMETRIAL CANCER	673/2246/208/10000/5293/4893/5291/51426/1956/2309/1499/6655/5290/5894/2932/5594/842/3611/1026/324/6654/3265/2002/581/369/2885/207/578
tlr4 signaling and tolerance	1.78566477519456	0.000226270918996414	0.0013433347190945	WP TLR4 SIGNALING AND TOLERANCE	7099/3569/3665/3576/51135/23118/4792/3551/4790/4615/7189/7187/6885/114609/1147/29110/8737/9641/3661/7124
mirna regulation of p53 pathway in prostate cancer	1.75638718129237	0.000249601364243449	0.00146640801493027	WP MIRNA REGULATION OF P53 PATHWAY IN PROSTATE CANCER	8795/5054/9538/64393/472/5366/51246/842/317/4193/836/841/64065/581
pathways affected in adenoid cystic carcinoma	1.56846513662399	0.000252911442712927	0.00147053663598032	WP PATHWAYS AFFECTED IN ADENOID CYSTIC CARCINOMA	4603/284058/51742/55294/5591/2309/1111/472/58508/5290/4781/5894/9874/8243/29072/7403/9611/672/3265/4149/23269/546/55783/26292/2033/29128/7994/221037/10847/207/55914
vitamin d in inflammatory diseases	1.80966186599945	0.000281659406897839	0.00158855905490381	WP VITAMIN D IN INFLAMMATORY DISEASES	3569/1843/4792/2908/3551/4790/5530/9282/5970/1432/5534/1147/5606/7124
nanoparticlemediated activation of receptor signaling	1.74221803621896	0.000280532769270248	0.00158855905490381	WP NANOPARTICLEMEDIATED ACTIVATION OF RECEPTOR SIGNALING	374/10000/5293/4893/7094/1956/2335/3688/5894/5747/5594/6654/1432/3265/5599/2885
signal transduction through il1r	1.73370367066558	0.000280252516753494	0.00158855905490381	WP SIGNAL TRANSDUCTION THROUGH IL1R	3552/3553/3725/7043/3569/3554/7042/7040/4792/3556/3551/4790/4615/7189/6885/5970/1432/1147/5599/5606/7124
hostpathogen interaction of human coronaviruses autophagy	1.86564139352516	0.00028855686034843	0.00161134722016351	WP HOSTPATHOGEN INTERACTION OF HUMAN CORONAVIRUSES AUTOPHAGY	115201/9474/10533/9821/30849/53349/2475/9140/8678/64422/9776
primary focal segmental glomerulosclerosis fsgs	1.53651263275659	0.000312150510348751	0.00172600870428133	WP PRIMARY FOCAL SEGMENTAL GLOMERULOSCLEROSIS FSGS	4311/7099/51196/2195/7094/4627/5329/1287/1000/1499/4690/7040/3987/3688/182/23607/50485/5747/22943/3611/1026/3685/64423/1514/7402/10971/3675/4288/7414/207/9076/7827/1285/7225/1028/941/816/84623/4868/1286/7471/84063/3690
interleukin11 signaling pathway	1.64315898555739	0.000330708340570475	0.00181086897166746	WP INTERLEUKIN11 SIGNALING PATHWAY	3717/3572/3673/9021/6198/7040/7525/3551/5894/332/1385/5594/3716/5970/1147/3265/5781/6194/466/2885/207
sterol regulatory elementbinding proteins srebp signaling	1.54281264195771	0.000375946658123661	0.00201937062077852	WP STEROL REGULATORY ELEMENTBINDING PROTEINS SREBP SIGNALING	5468/9871/1024/2222/2931/10484/57678/5565/10427/11236/5290/949/3837/4800/22872/1385/10802/2475/5562/7528/22937/6396/3949/10483/5564/1595/51360/51128/51422/9632/207/23175
16p112 proximal deletion syndrome	1.51025485418401	0.000375946658123661	0.00201937062077852	WP 16P112 PROXIMAL DELETION SYNDROME	57718/5468/908/9989/4478/5516/55671/6950/10497/58508/2186/2908/4790/7189/22976/151987/5515/57223/10575/10574/22948/841/10576/7290/5528/3476/143/5606/23475/23025
hippoyap signaling pathway	1.76475938981591	0.000405312447562891	0.00215656811722142	WP HIPPOYAP SIGNALING PATHWAY	4771/9448/10397/9113/7003/5871/11186/8491/6788/10971
initiation of transcription and translation elongation at the hiv1 ltr	1.68920417238608	0.00043105981059448	0.00227212834743258	WP INITIATION OF TRANSCRIPTION AND TRANSLATION ELONGATION AT THE HIV1 LTR	904/5533/4792/55869/4790/5532/7936/3066/6829/5530/3065/5970/5534/2033/4775/9734
tcell receptor tcr signaling pathway	1.48530168962773	0.000444299823474529	0.0023202324114781	WP TCELL RECEPTOR TCR SIGNALING PATHWAY	3552/3604/3932/3553/5588/3725/3569/9308/8915/5058/1386/868/867/4690/10019/7040/4792/1398/3551/5894/4790/7189/1385/1399/5594/6885/8767/84433/28988/5580/5970/2533/6654/1432/998/1147/3265/5781/2185/10892/5599/2885/207
rac1pak1p38mmp2 pathway	1.54519849428412	0.000462989879259286	0.00239565405414897	WP RAC1PAK1P38MMP2 PATHWAY	4842/5058/4893/1956/2335/1499/4690/4792/1398/3688/5290/3551/4790/332/79155/10318/5747/5594/842/5921/5970/6654/3925/1432/1147/3265/5781/10413/581/5599/840/2885/207
dna mismatch repair	1.73948316340304	0.000502172050992942	0.00257477306145472	WP DNA MISMATCH REPAIR	5984/9156/5983/6117/5981/5427/10714/5425/5982/5426/6118/4292/2956/5985
mirnas involved in dna damage response	1.86217648265237	0.000551215393746053	0.00280077010876373	WP MIRNAS INVOLVED IN DNA DAMAGE RESPONSE	1021/993/472/898/1385/5893/1026
nucleotide metabolism	1.7887015840601	0.000588647014379285	0.00294851724047398	WP NUCLEOTIDE METABOLISM	6241/158/6303/10797/5631/5422/50484/3251/6723/6240/159
brainderived neurotrophic factor bdnf signaling pathway	1.36370635128056	0.000590749021584325	0.00294851724047398	WP BRAINDERIVED NEUROTROPHIC FACTOR BDNF SIGNALING PATHWAY	3725/4908/3717/3667/8536/1965/1000/2309/1499/4690/10048/6198/6197/4792/6868/3551/1977/5894/4790/2932/7189/1385/5594/2475/23373/5562/57498/5515/836/1457/324/8660/1072/5580/5970/10018/1432/998/8878/1147/1739/3265/4082/5781/10746/9252/6194/2185/25970/2002/8894/5599/5906/391/2885/207/4904/815
regulation of actin cytoskeleton	1.36224016682174	0.000599907739098823	0.0029679646039626	WP REGULATION OF ACTIN CYTOSKELETON	2258/5288/673/8936/2246/5880/5293/5058/4893/4478/5291/624/4628/2250/81624/55970/1956/5062/6548/2335/30849/87/5962/1073/6655/5216/1398/5286/5290/5155/5894/5747/22800/2149/10787/5594/60/4638/623/71/56924/10152/324/55845/8874/4659/1072/6654/998/1729/55740/10163/10672/5305/7414/79837/10092/2909/5159/7429/2147/2251/2259/27006/2254/8395/2253/2252/2255/8822/8823/8817/3672/4632/1132/4634/5596/1128/2249
photodynamic therapyinduced nfkb survival signaling	1.65693534477072	0.000618225182155339	0.00303199132813575	WP PHOTODYNAMIC THERAPYINDUCED NFKB SURVIVAL SIGNALING	3552/4314/3553/1437/3569/7422/4312/3576/329/330/3551/4790/332/5971/7189/599/5970/1147/112398/8837/7124/3558
ebsteinbarr virus lmp1 signaling	1.71516275146419	0.00074173473350668	0.00360636542842903	WP EBSTEINBARR VIRUS LMP1 SIGNALING	7185/6364/3576/3320/4792/3551/9260/4790/7189/5594/6885/5970/1147/5599/7124
homologous recombination	1.84658106879397	0.000767178856381649	0.0036981955128141	WP HOMOLOGOUS RECOMBINATION	675/25788/472/6117/4683/5893/10714/5425/4361
pathogenic escherichia coli infection	1.55880766971288	0.000774697701789042	0.00370279240516118	WP PATHOGENIC ESCHERICHIA COLI INFECTION	7099/347733/79861/203068/1499/4690/5578/7280/84790/3688/8976/7534/10376/60/4691/10109/71/10552/998/10093/10971/7277/84617/10092/9076/81027/113457
regulation of sister chromatid separation at the metaphaseanaphase transition	1.8424870119067	0.000786772650857347	0.00372890567297096	WP REGULATION OF SISTER CHROMATID SEPARATION AT THE METAPHASEANAPHASE TRANSITION	1062/991/10274/9232/4085/699/8243/9700
mechanoregulation and pathology of yaptaz via hippo and nonhippo mechanisms	1.5594923415106	0.000820537282458474	0.00385652522755483	WP MECHANOREGULATION AND PATHOLOGY OF YAPTAZ VIA HIPPO AND NONHIPPO MECHANISMS	59/5058/11183/4771/9448/5062/1499/9113/7003/3688/8994/5871/60/8491/6788/71/56924/259230/10971
glycogen synthesis and degradation	1.59449532477925	0.000829705201940727	0.00386738623053364	WP GLYCOGEN SYNTHESIS AND DEGRADATION	5526/2632/3099/5520/2931/5516/5529/178/5836/5522/2932/5527/5515/7360/5525/5236/5519/5523/808/2997/805/5528
metabolic reprogramming in colon cancer	1.54871206800407	0.000866376889849962	0.00400521775307687	WP METABOLIC REPROGRAMMING IN COLON CANCER	5723/5471/10606/2023/6510/2539/2744/1743/9123/50/5226/5230/5160/6390/29920/8801/5162/2821/4191
hereditary leiomyomatosis and renal cell carcinoma pathway	1.75933452092253	0.000996795714195716	0.00453381276456761	WP HEREDITARY LEIOMYOMATOSIS AND RENAL CELL CARCINOMA PATHWAY	7422/3091/4780/5163/8452/5562/5564/5160/6194/5162/5161
photodynamic therapyinduced nfe2l2 nrf2 survival signaling	1.69897277864313	0.000990784885768405	0.00453381276456761	WP PHOTODYNAMIC THERAPYINDUCED NFE2L2 NRF2 SURVIVAL SIGNALING	3725/9429/3162/2730/10257/140809/1244/4780/1728/2729/1432/2052/5599/2950
pdgfrbeta pathway	1.63888947279069	0.00104110963561083	0.00466020503559134	WP PDGFRBETA PATHWAY	3725/3717/6416/5578/5290/5894/3716/6722/5921/6654/3265/2002/5599/2885/5610/5159
il2 signaling pathway	1.58346292523613	0.00104110963561083	0.00466020503559134	WP IL2 SIGNALING PATHWAY	3932/3725/9021/867/2309/6198/5894/1399/5594/3716/1154/6654/894/3265/5781/6194/2185/6850/2885/207/3559/4137/3558
overview of nanoparticle effects	1.75072041207286	0.00112721400622624	0.00500589527174489	WP OVERVIEW OF NANOPARTICLE EFFECTS	5742/3569/1282/10000/3162/5293/3576/2335/3909/5747/4798/581/7124/3681/1401
glycosylation and related congenital defects	1.68194338066229	0.00113893560256342	0.00501843499879506	WP GLYCOSYLATION AND RELATED CONGENITAL DEFECTS	29929/199857/4247/79868/79796/2683/84061/7841/79053/7991/10195/85365/29925
interferon type i signaling pathways	1.54482718209002	0.00115166720354497	0.00503519614573151	WP INTERFERON TYPE I SIGNALING PATHWAYS	3932/3667/5293/8651/9021/867/1973/6198/1398/1977/1385/1399/2475/3716/3454/8660/1432/5781/9252/6194/5906/3276/5606
mirnas involvement in the immune response in sepsis	1.57612489842063	0.00124255613114105	0.005390781984335	WP MIRNAS INVOLVEMENT IN THE IMMUNE RESPONSE IN SEPSIS	3002/3552/7099/3569/3665/3576/51135/23118/4792/3551/4790/4615/5971/7189/7187/6885/5970/1432/1147
microtubule cytoskeleton regulation	1.53559119849131	0.00131750396586633	0.00567230715075275	WP MICROTUBULE CYTOSKELETON REGULATION	4131/4139/5058/11004/23332/1073/5578/9212/5290/2932/324/57551/7204/3925/998/1729/2048/90102/22919/2776/207/9261
base excision repair	1.6210133016759	0.00139120931187374	0.00594425796891509	WP BASE EXCISION REPAIR	4350/8930/3980/27301/252969/5427/55247/142/4968/10714/5425/3146/5426/6996/2237
mesodermal commitment pathway	1.33310613811852	0.00155549104624117	0.0065962176697746	WP MESODERMAL COMMITMENT PATHWAY	55704/3717/115825/3624/51701/1466/10124/6926/80304/11169/56946/90/708/2131/8091/85363/28514/10973/54892/23528/9113/7003/11190/57045/84295/652/4780/3720/8450/2005/23373/23499/29072/7403/3251/26610/22943/3064/5515/2132/203228/6722/55809/57669/79977/79668/22823/5573/58499/2627/6001/51366/10413/2296
nad metabolism sirtuins and aging	1.83582166929809	0.00162816948929069	0.00685289247731305	WP NAD METABOLISM SIRTUINS AND AGING	5468/6098/2309/3091/4790/142/7019/10135
camkk2 pathway	1.58650280333105	0.00179479475442993	0.00749825364072951	WP CAMKK2 PATHWAY	8536/3162/4842/4780/5894/1385/10059/8243/5594/2475/8874/5970/8878/2033/7466/805/51024
purine metabolism and related disorders	1.68108136487643	0.00191498946089268	0.00794157394076084	WP PURINE METABOLISM AND RELATED DISORDERS	316/158/5471/5631/10606/5198/4144/50484/3251/4860/471/7172/159
regucalcin in proximal tubule epithelial kidney cells	1.60243413677768	0.00223840112813716	0.00915739633699729	WP REGUCALCIN IN PROXIMAL TUBULE EPITHELIAL KIDNEY CELLS	5588/673/4217/4842/59/7040/5290/5894/5594/2475/842/317/836/5970/5534/841/10146/581/207/578/5741/89866/8600/796
kit receptor signaling pathway	1.46434988649907	0.00224063952926529	0.00915739633699729	WP KIT RECEPTOR SIGNALING PATHWAY	3717/2887/6591/8651/867/2309/6198/5578/6197/1398/4286/5894/4067/1399/5594/6654/1432/3265/5781/2033/6194/5599/2885/207
energy metabolism	1.48475364236259	0.00231470859826494	0.00939205503180881	WP ENERGY METABOLISM	7352/5468/1386/2309/5565/5533/64216/2932/1385/5532/5562/10514/7019/5530/3065/1432/5534/2033/5564/51422/51106/4899/3276
nad metabolism in oncogeneinduced senescence and mitochondrial dysfunctionassociated senescence	1.66606293329084	0.00236118790365501	0.00951221412615303	WP NAD METABOLISM IN ONCOGENEINDUCED SENESCENCE AND MITOCHONDRIAL DYSFUNCTIONASSOCIATED SENESCENCE	3553/10850/3569/5925/3159/142/2539/5562/10135/5970/1994/4191
thyroid stimulating hormone tsh signaling pathway	1.45846934380055	0.00238639132654291	0.00954556530617164	WP THYROID STIMULATING HORMONE TSH SIGNALING PATHWAY	3725/3717/673/5925/2770/6198/898/5908/5290/5894/2773/1385/2782/5594/2475/3716/8458/1432/3265/10672/6194/1017/5906/2776/207/2771/5606
breast cancer pathway	1.31597880255918	0.00268237224634112	0.0106539292037774	WP BREAST CANCER PATHWAY	283106/3725/673/81029/23462/2246/1460/208/10000/5925/1021/5293/4893/675/51426/2250/1956/545/28514/1499/6198/6655/472/4683/5290/5894/2932/8202/142/7477/5594/2475/4853/8323/1026/1457/324/6654/672/3265/6500/1871/4361/7476/581/369/2885/207/1452/578/1857/1459/51384/2251/23493/2100/27006/2254/7475/122011/2099/2253/388585/2252/2255/51176/8822/8326/6424/8823/8600/8817/6932/7482
mfap5 effect on permeability and motility of endothelial cells via cytoskeleton rearrangement	1.7145768471985	0.00275515108459179	0.0108664700119564	WP MFAP5 EFFECT ON PERMEABILITY AND MOTILITY OF ENDOTHELIAL CELLS VIA CYTOSKELETON REARRANGEMENT	5588/3725/4026/87/5747/1385/5594/4638/3685/7414
notch signaling pathway	1.46648008435887	0.00279615860056455	0.0109516211855445	WP NOTCH SIGNALING PATHWAY	3932/3717/23462/5664/3516/55294/28514/3091/6868/182/4790/22938/2932/8650/4853/3066/1026/8454/3065/9611/5663/2033/8819/6015/6500/55851/207
4hydroxytamoxifen dexamethasone and retinoic acids regulation of p27 expression	1.7129164466161	0.00283012004105724	0.0110081910562502	WP 4HYDROXYTAMOXIFEN DEXAMETHASONE AND RETINOIC ACIDS REGULATION OF P27 EXPRESSION	4217/1977/5894/55872/5594/2475/5562/8569/207/5606
focal adhesion pi3kaktmtorsignaling pathway	1.22801552194851	0.00286736059765489	0.0110766532676531	WP FOCAL ADHESION PI3KAKTMTORSIGNALING PATHWAY	9586/2258/7058/1440/7424/80310/2057/3717/5228/64764/3678/3667/10161/2791/1282/2246/7422/4233/208/10000/3914/3918/5526/4842/5293/3575/3915/51719/3570/4893/5210/5291/3673/1386/55844/1902/55970/1956/1288/10488/3320/5516/5529/2335/3909/3912/30849/2309/9180/55012/3091/6198/56034/1284/3688/5286/5290/3326/5155/7184/3551/5522/1977/5894/2932/5747/1385/1435/2786/2782/2149/5594/2475/3655/842/5527/5562/2034/…
methionine de novo and salvage pathway	1.63876326737682	0.00299330526497829	0.0114069200638362	WP METHIONINE DE NOVO AND SALVAGE PATHWAY	4953/4482/6611/4507/55256/262/4144/58478/51074/6723/84245/27430
intraflagellar transport proteins binding to dynein	1.61003245001001	0.00298730665723285	0.0114069200638362	WP INTRAFLAGELLAR TRANSPORT PROTEINS BINDING TO DYNEIN	57539/79659/57728/51668/57560/51143/1778/1781/28981/6990/55764/6993/8655/140735
ltf danger signal response pathway	1.65052806988416	0.00305193807004872	0.0115523024933388	WP LTF DANGER SIGNAL RESPONSE PATHWAY	3552/3553/7099/3569/3576/51135/4790/4615/7189/5594
epithelial to mesenchymal transition in colorectal cancer	1.29664653983224	0.00320034002961065	0.012033278511336	WP EPITHELIAL TO MESENCHYMAL TRANSITION IN COLORECTAL CANCER	7043/3678/81029/114793/1282/10686/6591/208/10000/9069/5293/5058/5291/7042/1287/3516/1288/28514/1000/6416/2335/1499/8828/3091/6655/1284/7040/56648/5290/7483/5894/182/2932/7189/8726/7477/5594/4853/7182/7991/8323/6654/1432/3265/2305/2146/11171/80224/7476/7048/5599/2885/207/23512/9076/5606/5318/51384/7122/9080/1285/23562/9839/7475
h19 action rbe2f1 signaling and cdkbetacatenin activity	1.7108904246431	0.00327118350798418	0.0120821696490627	WP H19 ACTION RBE2F1 SIGNALING AND CDKBETACATENIN ACTIVITY	5925/1024/1466/1499/5366/182
cardiac hypertrophic response	1.4735560046031	0.00327760985160743	0.0120821696490627	WP CARDIAC HYPERTROPHIC RESPONSE	3084/817/208/6416/5578/7040/3551/5894/4790/2932/5594/2475/6885/1022/5530/1432/1147/9734/5599/805/9641/207/5606/7124
pi3kakt signaling pathway	1.21808793969213	0.00327433551609133	0.0120821696490627	WP PI3KAKT SIGNALING PATHWAY	9586/2258/7058/1440/7099/7424/4908/100533105/80310/2057/3717/5228/3569/64764/3678/3667/10161/2791/1282/2246/7422/4233/208/10000/3914/3918/1021/5526/5293/3575/3915/3570/4893/5520/5291/3673/1386/55844/2250/1287/1902/55970/1956/1288/10488/3320/5516/5529/6446/2335/3909/3912/2309/9180/55012/6198/6655/898/56034/1284/5578/3688/5290/3326/5155/7184/7039/3551/5522/1977/5894/4790/2932/5747/23678/1385/1435/2…
3q29 copy number variation syndrome	1.45029762177323	0.00338532877882089	0.0123982170860713	WP 3Q29 COPY NUMBER VARIATION SYNDROME	3725/79659/7037/4771/11116/55294/5062/3091/7040/205564/200933/22916/116211/7629/54965/23077/165918/9587/26043/348793/6990/1739/840/11158/7334/207/6993/8655/140735/123264
thymic stromal lymphopoietin tslp signaling pathway	1.45391899336581	0.00383349633196338	0.0139489802014667	WP THYMIC STROMAL LYMPHOPOIETIN TSLP SIGNALING PATHWAY	3932/3717/3569/3576/3575/4792/5290/7525/4790/5971/4067/5594/2475/3716/1154/5970/1432/5781/6194/5599/207/3559/3055
mapk and nfkb signaling pathways inhibited by yersinia yopj	1.75413854604411	0.00385863067235419	0.0139504339692805	WP MAPK AND NFKB SIGNALING PATHWAYS INHIBITED BY YERSINIA YOPJ	4792/3551/5894/4790/7189/5594/1147
measles virus infection	1.31688593549465	0.00420146779888697	0.0150931709463201	WP MEASLES VIRUS INFECTION	3552/3553/7099/283106/3725/3569/7128/1460/3665/1021/5293/23586/3312/4478/5291/868/1965/51135/23118/25898/898/4792/54205/5290/3551/4790/4615/7189/7187/6885/842/3716/317/836/1457/3454/5970/894/9367/1147/841/4940/29110/9134/4179/57506/581/5599/1017/5610/9641/578/3661/1459/3442/3559/940/51284/3558/3303/3593/915/10332/3592/30835/3310
type i interferon induction and signaling during sarscov2 infection	1.54687652774773	0.00428010396482012	0.0152783457984718	WP TYPE I INTERFERON INDUCTION AND SIGNALING DURING SARSCOV2 INFECTION	7099/3665/23586/51135/4615/7189/7187/3716/3454/4940/29110/57506/5610/9641/3661
serotonin receptor 467 and nr3c signaling	1.62183727670561	0.00447823403167978	0.0158850565652037	WP SEROTONIN RECEPTOR 467 AND NR3C SIGNALING	673/3363/2908/1385/2005/5594/6722/9252/466/2002/5906/9261
sarscov2 innate immunity evasion and cellspecific immune response	1.41185867904453	0.00457326979793704	0.0160206469940155	WP SARSCOV2 INNATE IMMUNITY EVASION AND CELLSPECIFIC IMMUNE RESPONSE	2921/1437/3569/5473/3665/3576/3570/23586/7040/4790/7189/23367/7187/3716/3066/3454/4928/841/10010/2033/29110/8737/7020/57506/7706/3661/6387/7124/3579/51284/6373
physicochemical features and toxicityassociated pathways	1.41105926633341	0.00457326979793704	0.0160206469940155	WP PHYSICOCHEMICAL FEATURES AND TOXICITYASSOCIATED PATHWAYS	3725/8536/4842/5058/10096/1956/867/6416/2335/1499/4690/5216/7039/5894/2932/5747/5594/5515/8323/1026/4638/324/6654/10097/2002/5599/2885/207/51384/4744/4741/375189/8326/2066
extracellular vesiclemediated signaling in recipient cells	1.54043756782075	0.00465227791361031	0.0161968194029396	WP EXTRACELLULAR VESICLEMEDIATED SIGNALING IN RECIPIENT CELLS	7043/7049/4233/4893/7042/1956/1499/7040/7039/5894/2475/324/3265/7048/207
quercetin and nfkb ap1 induced apoptosis	1.68547148613575	0.00485787542126773	0.0168088450159202	WP QUERCETIN AND NFKB AP1 INDUCED APOPTOSIS	3725/7422/4312/4842/4792/4780/3551/4790
autophagy	1.55678065299681	0.0050244525015233	0.0172792147003606	WP AUTOPHAGY	9474/10533/9821/30849/5565/2475/5562/9140/8678/64422/5564/51422/9776/7405/22863/53632/64798/5563
serotonin transporter activity	1.73610407236004	0.00508057955598197	0.0173239309679901	WP SEROTONIN TRANSPORTER ACTIVITY	3553/3554/4842/4128/5516/6804
antiviral and antiinflammatory effects of nrf2 on sarscov2 pathway	1.53874873885741	0.00509888748348643	0.0173239309679901	WP ANTIVIRAL AND ANTIINFLAMMATORY EFFECTS OF NRF2 ON SARSCOV2 PATHWAY	4314/3553/23657/3569/3162/4312/3576/2730/4792/4780/1728/2729/3551/4790
aryl hydrocarbon receptor pathway wp2873	1.45349039705308	0.00524775750448859	0.0177229654642609	WP ARYL HYDROCARBON RECEPTOR PATHWAY WP2873	3553/3725/1545/10486/54658/51426/1956/3320/8140/7040/4780/1728/196/54578/11140/54659/3727/10728/2033/581/7124/54600/1544/3558/3593
phosphoinositides metabolism	1.446808207127	0.00539662759634422	0.018117249787727	WP PHOSPHOINOSITIDES METABOLISM	5288/51196/55529/5293/66036/5291/8898/200576/22908/9107/30849/9110/5286/5290/8897/8776/81846/10903/4534/54545/5305/79837/4952
transcriptional activation by nrf2 in response to phytochemicals	1.67222573909071	0.00546987928256042	0.0182545083749354	WP TRANSCRIPTIONAL ACTIVATION BY NRF2 IN RESPONSE TO PHYTOCHEMICALS	23657/3162/2730/5578/4780/1728/5290/2729/2048/5599
netrinunc5b signaling pathway	1.41805889129071	0.00584323824288232	0.0193858021705037	WP NETRINUNC5B SIGNALING PATHWAY	3552/1003/3725/57650/23365/57475/5578/5290/6018/5894/5747/5594/836/1432/5781/5519/59277/1490/2185/10413/207/3791/7124
modulators of tcr signaling and t cell activation	1.413887320517	0.00591767339861474	0.0195179403322732	WP MODULATORS OF TCR SIGNALING AND T CELL ACTIVATION	3932/5588/7128/8915/8651/868/5922/10425/10019/4792/3551/4790/8065/7189/9616/84433/677/5970/1147/10672/1606/26523/10892/9158/2885/5094/207/4068/940/921/3937/915
inhibition of exosome biogenesis and secretion by manumycin a in crpc cells	1.66706177384627	0.00614022646423205	0.0201342309641097	WP INHIBITION OF EXOSOME BIOGENESIS AND SECRETION BY MANUMYCIN A IN CRPC CELLS	673/4893/3187/5868/5894/22800/5594/3265/10015/369
cytosolic dnasensing pathway	1.39192985371126	0.00643228752291368	0.0209700009417533	WP CYTOSOLIC DNASENSING PATHWAY	3553/3569/10622/3665/23586/9474/11128/1540/171568/843/9533/4792/10621/3551/4790/5437/51082/55703/5970/9140/1147/841/5440/29110/8737/10623/5441/57506/661/7706/9641/3661/51728/3442
nonhomologous end joining	1.68686440579044	0.00649522885081505	0.0210535004129867	WP NONHOMOLOGOUS END JOINING	3981/5591/7486/7518/2547/7520/27434
p53 transcriptional gene network	1.40634217292318	0.00665537019646392	0.0214493073760323	WP P53 TRANSCRIPTIONAL GENE NETWORK	23657/5429/84129/136/6303/5054/51426/900/5565/64393/5366/2517/50484/7520/317/1026/7508/5564/4292/64065/581/7057/7832
congenital generalized lipodystrophy cgl	1.6057265429976	0.00685993975197534	0.0219829887506482	WP CONGENITAL GENERALIZED LIPODYSTROPHY CGL	3667/84803/208/84649/3091/5290/857/2885/23175
pi3kaktmtor signaling pathway and therapeutic opportunities	1.49438540467976	0.00703420199658783	0.0222881456521098	WP PI3KAKTMTOR SIGNALING PATHWAY AND THERAPEUTIC OPPORTUNITIES	2887/4893/5291/9821/2309/5290/2932/5163/2475/6009/3265/9776/207
aryl hydrocarbon receptor pathway wp2586	1.4340046245089	0.00703420199658783	0.0222881456521098	WP ARYL HYDROCARBON RECEPTOR PATHWAY WP2586	7422/5925/1545/4893/1316/1956/3320/135112/4780/1728/196/2729/5894/4790/5594/1026/11140/5970/3265/2033/1017/7124/1544/2099/5325
smc1smc3 role in dna damage cornelia de lange syndrome	1.7022642980317	0.00728606497442675	0.0229572103104843	WP SMC1SMC3 ROLE IN DNA DAMAGE CORNELIA DE LANGE SYNDROME	472/56852/9656/4683/22976/8243/672/4361
il6 signaling pathway	1.45703038083709	0.00740637861076917	0.0230784394280321	WP IL6 SIGNALING PATHWAY	3717/3569/3572/51701/3570/9021/6416/6198/7076/2932/5594/6885/3716/3065/5580/6654/5781/2885/207/3055/1401
exerciseinduced circadian regulation	1.42431153723358	0.00740637861076917	0.0230784394280321	WP EXERCISEINDUCED CIRCADIAN REGULATION	7352/5281/3312/5516/1982/9444/23118/10946/3301/9975/10787/7360/51663/51582/7341/406/9709/9218/9575/2950/7122
amyotrophic lateral sclerosis als	1.4651109271361	0.00754770160033341	0.0233895807834508	WP AMYOTROPHIC LATERAL SCLEROSIS ALS	1616/4217/4842/57679/5533/5868/5532/842/317/836/5530/1432/79139/581/9973/7124/4744/4741
neuroinflammation	1.69826448017944	0.00760113504947477	0.0234264490049386	WP NEUROINFLAMMATION	7099/3725/4792/2475/5970/1432/1147/5599
micrornas in cardiomyocyte hypertrophy	1.34834702370054	0.00769715620221523	0.0235934570546162	WP MICRORNAS IN CARDIOMYOCYTE HYPERTROPHY	3084/817/3572/208/5293/5291/6416/1499/7040/1827/5290/3551/5894/4790/2932/5594/5532/2475/1022/4638/5530/1906/1154/1432/1147/9734/5599/805/9641/207/8893/5606
transsulfuration and onecarbon metabolism	1.4882613396259	0.00935050304029198	0.0285063984579712	WP TRANSSULFURATION AND ONECARBON METABOLISM	5723/1491/10797/2730/25902/4144/2729/23382/4522/1786/27430/10768
effect of progerin on genes involved in hutchinsongilford progeria syndrome	1.43419287008218	0.00964971285381794	0.0292604196212544	WP EFFECT OF PROGERIN ON GENES INVOLVED IN HUTCHINSONGILFORD PROGERIA SYNDROME	23028/8351/5925/6839/1107/3066/3065/9112/5931/53615/9219/23468/1108
fbxl10 enhancement of maperk signaling in diffuse large bcell lymphoma	1.46545845168081	0.00978952830308573	0.0295256361654564	WP FBXL10 ENHANCEMENT OF MAPERK SIGNALING IN DIFFUSE LARGE BCELL LYMPHOMA	8351/6045/3015/94239/8726/5594/604/84759/2146/9555/23512/1848
target of rapamycin tor signaling	1.4307395813956	0.0100985279176578	0.0302955837529733	WP TARGET OF RAPAMYCIN TOR SIGNALING	79899/115265/6198/5565/5578/2475/5562/6009/10670/998/2280/64121/5564/51422/207/53632/5563/58528
tolllike receptor signaling related to myd88	1.47206461497861	0.0106969485633605	0.0319210528557426	WP TOLLLIKE RECEPTOR SIGNALING RELATED TO MYD88	7099/3665/51135/3551/4790/4615/5971/7189/7187/5594/114609/5970/1147/29110/9641/3661
rala downstream regulated genes	1.66621272667867	0.0112009932600634	0.0329052090042346	WP RALA DOWNSTREAM REGULATED GENES	5880/5898/4893/55770/998/3265/149371
relationship between inflammation cox2 and egfr	1.49850848874284	0.0112017732780373	0.0329052090042346	WP RELATIONSHIP BETWEEN INFLAMMATION COX2 AND EGFR	673/5734/208/10000/4312/5293/4893/5291/1956/5290/5594
clear cell renal cell carcinoma pathways	1.33688488937138	0.0111346297818653	0.0329052090042346	WP CLEAR CELL RENAL CELL CARCINOMA PATHWAYS	7043/2887/8536/3759/7422/5723/3099/55193/7042/4199/1956/3091/7040/7428/2023/5155/8242/8314/2475/29072/6009/55276/5236/8878/2033/5230/5213/207/2821/5159/3791
nanoparticle triggered autophagic cell death	1.52172792980653	0.0113407326871471	0.0331407939665854	WP NANOPARTICLE TRIGGERED AUTOPHAGIC CELL DEATH	115201/9474/81671/10533/51100/9140/8678/64422/7405/22863/10036
ncrnas involved in stat3 signaling in hepatocellular carcinoma	1.60966931108003	0.0114305188118992	0.0332309928345936	WP NCRNAS INVOLVED IN STAT3 SIGNALING IN HEPATOCELLULAR CARCINOMA	3717/3569/3572/3570/4790/3716/5970
integrinmediated cell adhesion	1.2893672254268	0.0120313655275737	0.034798411064367	WP INTEGRINMEDIATED CELL ADHESION	3678/673/10580/5880/208/10000/5058/7094/3673/5062/824/23473/5908/1398/3688/5894/5747/857/5594/3655/3611/56924/8874/3685/6654/998/3265/3675/9815/7414/369/858/5906/2885/207/5606/3679/3681/3680/3682/84665/11131/3672/3684/3674/22801/5596/827/3683/3690/53358/6414/7145/85366/859/8515/5063/10753/6010/3687/8516
oxidative damage response	1.41156804937727	0.0123426079218053	0.0355164840198888	WP OXIDATIVE DAMAGE RESPONSE	7185/6416/4794/54205/9530/4790/7189/7187/842/51567/317/1026/836/998/4293/578/728/7124/721/713/1028/717
osteopontin signaling	1.59268975950148	0.0128301537648704	0.036732013824299	WP OSTEOPONTIN SIGNALING	5328/3551/4790/5594/3685/5970/1147
il5 signaling pathway	1.407458404038	0.0130906358689631	0.0372884779297736	WP IL5 SIGNALING PATHWAY	3725/3717/2931/2309/6198/5894/2932/4067/5594/3716/6654/5781/6194/6850/2002/2885/207/3568/4137/3558
glycolysis in senescence	1.61156199711042	0.0133749608885177	0.0379069243272563	WP GLYCOLYSIS IN SENESCENCE	5925/2023/2539/5562/5230
epo receptor signaling	1.50754201619699	0.0135665860383084	0.0382577726280298	WP EPO RECEPTOR SIGNALING	2057/3717/3667/8651/5894/5163/5594/8660/1154/5921/6654/2885/207
hostpathogen interaction of human coronaviruses apoptosis	1.50571151541383	0.0143448609685658	0.0402512516729905	WP HOSTPATHOGEN INTERACTION OF HUMAN CORONAVIRUSES APOPTOSIS	842/317/836/10018/1432/841/4170/581/840/207/7124
acute viral myocarditis	1.31454436511677	0.0144226646365869	0.0402692220546287	WP ACUTE VIRAL MYOCARDITIS	7099/3569/1604/5880/4842/8651/100507436/1676/51528/1982/7040/54205/2932/1385/835/142/857/5594/60/842/3716/3611/836/1906/5921/6654/1981/1525/841/54108/26986/581/840/207/6445/7124/3558/3593/199
photodynamic therapyinduced hif1 survival signaling	1.40501477250866	0.0147362988954858	0.0409422294436156	WP PHOTODYNAMIC THERAPYINDUCED HIF1 SURVIVAL SIGNALING	7043/7422/5054/6566/3091/5366/7039/332/1906/5230/5160/4170/581/665/578
nuclear receptors metapathway	1.18432924748753	0.0157707171400236	0.0436013944459477	WP NUCLEAR RECEPTORS METAPATHWAY	1555/92737/2258/27286/3553/51129/10252/23657/3725/241/1839/3084/7128/6364/84002/7049/5997/6591/387509/80315/3162/89795/1545/329/347902/10057/10486/57181/23516/55117/2512/2730/54658/51426/7042/4199/1956/10257/3320/140809/8140/57678/1244/7040/6538/330/4780/1728/2908/23764/7296/196/3326/5155/2729/7039/2936/8202/9792/8243/211/2539/5052/54578/8884/3895/221079/5360/3337/11140/54659/8454/114112/8660/372…
transsulfuration pathway	1.59168276126446	0.0160979770256387	0.0438401916135219	WP TRANSSULFURATION PATHWAY	1491/2730/51380/1786/27430
transcription cofactors ski and skil protein partners	1.56072228907404	0.0159782265760766	0.0438401916135219	WP TRANSCRIPTION COFACTORS SKI AND SKIL PROTEIN PARTNERS	23314/9113/7003/3622/6788/3065/6497/4204/10419
estrogen signaling pathway	1.4913171422118	0.0161680139283911	0.0438401916135219	WP ESTROGEN SIGNALING PATHWAY	3725/673/5290/3551/4790/1385/2782/5594/1432/1147/2002/207/2852
resistin as a regulator of inflammation	1.42297682645843	0.0160711027559931	0.0438401916135219	WP RESISTIN AS A REGULATOR OF INFLAMMATION	3569/51196/208/10000/5293/3576/5291/4792/5290/3551/4790/5594/5970/1432/1147/207/7124/5332/3593/3592
tca cycle aka krebs or citric acid cycle	1.55027784520795	0.0171955797678085	0.0464033827226987	WP TCA CYCLE AKA KREBS OR CITRIC ACID CYCLE	4967/8803/1738/1743/50/6392/6390/8801/4191
aspirin and mirnas	1.58150021380651	0.0175458886766319	0.0471232438743828	WP ASPIRIN AND MIRNAS	5742/7422/10257/4790/5163
il3 signaling pathway	1.35628583509089	0.0178912930159724	0.0478231718531206	WP IL3 SIGNALING PATHWAY	3725/3717/5293/3576/867/7040/5894/4067/1399/5594/3716/6654/3265/5781/10971/6850/5599/2885/7529/207/3055/3568
tca cycle in senescence	1.57503734459086	0.0185116910236902	0.0490168720063911	WP TCA CYCLE IN SENESCENCE	673/4199/57546/5163/5160
parkinsons disease pathway	1.41840467940217	0.0184741928991579	0.0490168720063911	WP PARKINSONS DISEASE PATHWAY	7326/898/7314/51465/54205/835/2058/842/7317/317/836/7332/1432/9134/840/6311/11315/120892/7054/7345/5071/23208/9627

## Sheet: Proteome (full confluent)
Entry	KO1	KO2	KO3	WT1	WT2	log2FC
P46013	62473000	113250000	100784000	53202000	0	1.7928
K7EKI8	110080000	1.64667e+08	1.70003e+08	339680000	342800000	-1.20275
E7EX73	2.66257e+08	2.18933e+08	2.35343e+08	108444000	108946000	1.14382
Q07065	141770000	100440000	1.63973e+08	121540000	0	1.15574
P19013	4.87723e+08	4.98313e+08	635320000	5.60043e+09	6.72007e+09	-3.51075
A0A075B730	95968000	0	105100000	159370000	132680000	-1.12349
O00410	80409000	113260000	7.37387e+07	0	38858000	2.19779
P19012	3.52927e+08	3.54993e+08	4.79787e+08	1370090000	1.54607e+09	-1.88085
A0A0G2JH68	73605000	89016000	88019000	0	58389000	1.51689
P11388	46167000	48130000	48417000	0	38880000	1.29106
P00505	0	0	1.92227e+08	198890000	202790000	-1.6482
P23396	284610000	345400000	5.01403e+08	300590000	0	1.32729
P26639	224575000	117650000	142435000	0	121240000	1.41414
P36952	0	85036000	0	0	1501100000	-4.72677
Q01813	231480000	215960000	309830000	133475000	0	1.91928
P22102	116650000	131665000	1.09059e+08	70479000	0	1.75721
E9PLK3	109760000	172540000	82414500	0	93414000	1.38009
P60842	247400000	295610000	5.41323e+08	0	192020000	1.91252
Q99832	0	322410000	351580000	203710000	0	1.14125
Q8IVF2	0	123190000	0	183230000	0	-1.15773
Q99613	136670000	190240000	182780000	0	130620000	1.37928
Q13263	195460000	93543000	1.09704e+08	101810000	0	1.38449
Q9H4A4	1.06049e+08	100110000	92648000	0	8.56323e+07	1.21803
Q9NR30	159630000	112928000	1.52177e+08	90372000	0	1.64765
P07476	49188500	0	64334000	3.68667e+08	435730000	-3.40989
P40227	304550000	346825000	365550000	275100000	0	1.30122
A0A2R8YDW2	0	42559000	0	0	60469000	-1.09169
Q9Y3F4	113948000	79421500	96957000	0	87805000	1.14034
A0A0A0MRM8	0	0	55835000	63029000	55419500	-1.66998
P25786	377680000	406580000	439680000	0	237590000	1.78002
Q9UNZ2	104763000	101661000	98818000	0	86377500	1.23626
A0A286YF22	196690000	0	0	268870000	3.13727e+08	-2.15154
P15880	614010000	1005600000	7.99857e+08	729150000	0	1.14544
P17301	83467000	9.08723e+07	8.06213e+07	0	65000000	1.3868
P56192	83878500	87573500	0	0	36678000	1.63986
G3V295	122510000	156470000	123280000	0	82401000	1.70243
Q96HC4	0	120200000	110589500	71590000	0	1.10379
O00299	301890000	4.47333e+08	3.61577e+08	0	367900000	1.00925
O95817	111480000	99212000	116969000	0	55733000	1.97064
P13489	215880000	270490000	217260000	0	186760000	1.32867
P52907	146490000	0	0	227400000	0	-1.21939
P62269	491390000	530660000	623590000	5.00673e+08	0	1.13174
K7ELW0	250995000	257220000	243680000	168410000	0	1.57359
Q99879	0	1476700000	1841350000	2405050000	3049200000	-1.30201
P00918	70370500	208765000	73353000	388940000	120925500	-1.1175
P14550	75784000	112450000	100993000	0	90594000	1.08975
P26196	252310000	0	288270000	0	154690000	1.22017
P28074	92897500	78364000	75422000	0	54516000	1.59295
H3BMH2	0	0	162870000	189790000	145660000	-1.62734
P84095	78247000	118400000	112005000	0	70501000	1.5453
Q13162	0	78369000	0	77250000	53025000	-1.31817
O00625	136760000	219200000	162140000	136440000	0	1.34
O75534	104142500	106257000	111698000	0	80120000	1.4223
P47929	51366500	0	56342000	91285500	86848000	-1.31079
P62750	323070000	431130000	375470000	0	328630000	1.1964
Q14019	287000000	269130000	211815000	88197000	159825000	1.04557
Q8NBS9	114750000	146270000	123670500	79744000	0	1.68529
Q9UHQ9	0	207120000	184585000	0	95348000	1.45353
Q9UMS4	80935000	0	0	68551000	64814000	-1.30551
P34896	75622000	70459000	52567000	47668000	0	1.47416
P50579	195810000	183000000	155890000	101450500	0	1.81299
P84103	55320000	0	0	129840000	0	-1.81582
Q13409	0	0	76346000	93410000	96987000	-1.90335
Q9NX58	78441000	78149000	107000000	0	47962000	1.87337
H3BM38	39434000	44115000	0	56692500	64905000	-1.12638
P09382	988785000	675510000	816440000	0	387020000	2.09533
J3QLE5	119450000	118080000	100110000	0	96824000	1.21709
P39748	197300000	284440000	196700000	0	163180000	1.47079
P61619	143260000	130390000	109894000	0	119830000	1.09344
E5RI99	192630000	269910000	144240000	127280000	0	1.66821
P63151	91087000	87298000	79247500	69156000	0	1.31243
B5MCF9	95306000	174730000	103936500	58495000	0	2.09158
E5RHG9	70265000	59055000	78264000	64681000	0	1.09732
I3L1P8	335690000	272860000	101079000	67314000	0	2.81312
Q99584	0	0	91509500	145920000	0	-1.25815
O43747	0	101320000	79196000	56721000	0	1.08521
P08574	84507000	121300000	108450000	0	80306000	1.3834
P62266	99865500	113850000	101643000	0	91965500	1.19287
Q9BQE5	0	0	59440000	62340000	56826000	-1.58843

## Sheet: Proteome (subconfluent)
Entry	KO2	KO3	KO4	WT1	WT2	WT4	log2FC
E9PGT3	41436000	41726000	34576000	0	0	56276500	1.06498
Q5QPL9	61224500	61977000	62505000	0	0	63684000	1.54402
A0A2R8YDQ9	44291000	61410500	51684000	0	0	44430000	1.8247
B4DKY1	50593500	5.56183e+07	0	0	0	38952000	1.44718
A0A0A0MRX2	69065000	62487000	6.58577e+07	0	0	77734500	1.34457
Q5QPM7	36305000	0	4.66567e+07	0	0	3.62817e+07	1.1932
H3BN98	246920000	255250000	270835000	0	0	2.61747e+08	1.56231
K7ERC8	81849500	74936000	83310000	0	0	86971000	1.465
A0A0A0MRN5	37120500	34244000	4.38473e+07	0	0	47914000	1.26577
F5GXX5	54490000	53870000	4.86197e+07	0	0	36284500	2.11315
B1AHB1	57398000	89865000	45732000	0	0	57611000	1.74415
B7Z6D5	29779000	30475000	27493000	0	0	22515000	1.96246
A0A0G2JMG8	44664000	4.44663e+07	4.58323e+07	0	0	48825500	1.46685
E9PK91	68349000	53313000	63996000	0	0	55112000	1.75221
I3L0A0	142060000	132120000	145300000	0	0	127870000	1.71392
A6NJA2	67185500	8.27727e+07	7.68507e+07	0	0	6.33083e+07	1.84101
E9PN95	221960000	105670000	1.16199e+08	296520000	3.74803e+08	3.99777e+08	-1.27102
H3BMH2	193480000	1.11554e+08	132535000	0	0	1.32453e+08	1.72403
A0A1W2PQ90	53518000	40248000	64817000	0	0	68481000	1.21146
A0A0G2JL47	53083000	41383000	4.36137e+07	0	0	42169500	1.71123
A0A0G2JHC2	55134000	29961000	61262000	0	0	5.44193e+07	1.4273
Q60FE5	3.54997e+09	5405800000	4.80267e+09	1.46147e+09	1534500000	2.42727e+09	1.34309
X5D2R7	53307500	54357000	5.75727e+07	0	0	4.63227e+07	1.83475
A0A2R8Y430	38442000	38016000	43417000	0	0	3.13837e+07	1.93344
Q32Q12	1069840000	1.08119e+09	8.65477e+08	0	0	8.83543e+08	1.7715
A0A6Q8PGE8	197870000	252440000	1.35243e+08	109700000	0	1.56507e+08	1.13725
J3QRD1	5.82063e+07	6.31103e+07	5.86207e+07	0	0	6.27853e+07	1.519
A0A5K1VW54	54838000	49894000	5.85053e+07	0	0	49349000	1.72588
F5H6E2	69603000	85064000	8.24803e+07	0	0	5.47753e+07	2.11419
I3L505	72875000	65691500	63345000	0	0	60686000	1.73429
A0A7P0TAW3	3.51517e+08	4.52353e+08	4.70283e+08	0	0	2.05513e+08	2.63224
S4R3H4	103010000	9.53003e+07	1.0539e+08	0	0	122650000	1.3081
B0QYK0	211820000	187120000	287030000	0	0	226220000	1.60042
E5RGS4	38292000	48097000	0	0	0	37932000	1.18743
K7EL20	1.46968e+08	1.95073e+08	158740000	0	102100000	1.11447e+08	1.22963
A0A7P0Z497	445965000	4.78967e+08	402140000	0	0	4.92347e+08	1.4305
E9PBS1	192620000	1.80057e+08	216640000	0	0	133590000	2.14123
I3L397	398445000	4.53043e+08	4.12867e+08	0	0	349595000	1.85465
A0A6Q8PFE5	91314000	9.54927e+07	77785500	0	0	88109000	1.58641
C9JX88	184220000	197320000	2.07967e+08	0	0	113740000	2.37377
A0A0C4DGA2	0	37741000	28522000	0	0	21186000	1.64509
A0A3B3IS06	2.02193e+08	1.88797e+08	1.80893e+08	0	56984000	1.22203e+08	1.67425
Q8J015	427470000	428620000	3.77037e+08	0	0	363870000	1.76083
E9PDF6	154845000	1.50627e+08	124150000	0	0	63621500	2.75548
C9JIS1	73787000	100790000	47576000	45752000	0	61173000	1.05495
A0A7I2V351	193640000	1.85217e+08	1.98403e+08	115160000	0	1.51523e+08	1.11409
J3KTA4	2.51107e+08	2.78767e+08	3.11837e+08	0	0	2.33407e+08	1.85048
A0A7I2V3U5	39476000	44928000	39023000	0	0	37127000	1.73312
J3KT10	54899000	56151000	4.99597e+07	0	0	5.81197e+07	1.47005
A0A2R8YD50	1.07913e+08	105190000	8.95123e+07	0	0	8.95413e+07	1.75686
E9PKG1	83466500	1.06907e+08	65896000	0	0	7.33523e+07	1.80475
A0A7P0T931	119578000	1.58383e+08	1.35647e+08	0	0	71704000	2.52814
E5RHW4	70344500	70358000	49226000	0	0	61314000	1.63117
A0A0A0MRM8	68336000	6.36627e+07	48286000	0	0	4.80173e+07	1.90865
Q5VVC8	215525000	222660000	192100000	0	0	196085000	1.68453
H0Y2Y8	68682000	90934000	81022000	0	0	5.33387e+07	2.17361
A0A024QZP7	84605000	8.48443e+07	7.37223e+07	0	0	114400000	1.08789
A0A7I2YQ95	1.47475e+08	1.81497e+08	184560000	0	111290000	122930000	1.13259
J3KTF8	1.39853e+08	218100000	1.34673e+08	0	0	102241500	2.26851
X6RFL8	48108000	49316000	0	0	0	33374000	1.54555
H0Y938	73883500	1.07731e+08	5.02307e+07	0	0	5.90543e+07	1.97305
E9PM69	91325000	1.22303e+08	8.23697e+07	0	0	77050000	1.94172
D6RH30	51259500	41666000	54797500	0	0	52428000	1.49449
B8ZZU8	1.47823e+08	153080000	1.67873e+08	0	0	115680000	2.01876
E9PB51	44545500	41642500	36471500	0	0	37927000	1.69336
A0A7I2V3H5	0	22343000	0	40264000	35193000	0	-1.75583
E5RIW3	1.14812e+08	1.35107e+08	1.78193e+08	0	0	1.57047e+08	1.4468
A0A7P0MW50	66780000	5.73943e+07	52314000	0	0	35369000	2.31902
A0A7P0TAE1	6.34767e+08	992000000	8.91283e+08	265135000	0	4.46277e+08	1.82355
H3BQF1	31925000	40743000	40307500	0	0	33682500	1.74594
D6RF44	227200000	1.89017e+08	0	0	0	147830000	1.4934
E9PLL6	262975000	286040000	2.77863e+08	0	0	2.02223e+08	2.03173
F8W1R7	1.05459e+09	1106120000	1.18777e+09	0	0	9.35157e+08	1.84022
H0YEB6	102935000	1.11888e+08	1.13517e+08	0	0	81046500	2.01837
A0A7P0TA76	72722000	60486000	5.76503e+07	0	0	48483000	1.97695
E7EX90	51299000	29537000	39864000	0	0	42720000	1.49844
I3L1P8	1.50424e+08	123487000	2.19803e+08	0	30601000	1.95977e+08	1.12367
H7C2L4	124425000	145235000	77307500	0	0	117620000	1.56067
H0Y6Y4	31022500	35521000	39710000	0	0	30999000	1.77722
B7Z7P8	73351000	7.83817e+07	6.52597e+07	0	0	52272000	2.05353
R4GMR5	58664000	0	55990000	0	0	47070000	1.28441
M0QXN5	84925000	6.69047e+07	6.68483e+07	0	0	66059000	1.72698
A0A3B3IRL5	23949000	28477000	3.14837e+07	0	0	19681000	2.09203
C9JQ41	74863000	77324000	0	0	0	68618000	1.14919
B8ZZJ0	43676000	56119500	45420000	0	0	50934000	1.51149
A0A2R8YHD2	0	1.04412e+08	122430000	0	0	74528000	1.60583
A0A590UJ08	41534000	35649000	47078000	0	0	3.67313e+07	1.75829
A0A0C4DGG1	35815500	4.60837e+07	3.47693e+07	0	0	28914500	2.01255
E7EPB3	6.05527e+08	6.49613e+08	5.48593e+08	0	0	658950000	1.45275
E9PLK3	1.37083e+08	1.35637e+08	1.48063e+08	0	83964000	95567000	1.22884
A0A2R8Y804	53191000	59760000	55433000	0	0	5.00113e+07	1.75143
C9J9K3	1273050000	1160450000	1.01657e+09	0	539185000	7.82297e+08	1.38447
B4DXZ6	72185000	66798000	57311000	0	0	46367000	2.08185
C9J4Z3	113725000	108660000	0	0	0	95766000	1.21547
F5GYN4	9.22887e+07	1.16731e+08	8.06563e+07	0	0	89077000	1.70132
Q5JRI1	52524000	46944500	5.26603e+07	0	0	36586000	2.05593
G3V1R5	49307000	43102500	7.30197e+07	0	0	60194000	1.45852
E7EVA0	84908500	9.43423e+07	87107000	0	0	63004500	2.07984
E9PP21	1.93193e+08	2.09853e+08	134570000	0	86737500	108500000	1.46135
A0A024R4E5	125690000	1.12632e+08	1.36993e+08	0	0	94057000	1.9965
B1AK88	1.70423e+08	1.75743e+08	158620000	0	0	1.01537e+08	2.31367
Q3BDU5	313665000	3.30683e+08	228180000	0	0	196095000	2.15365
O00116	69710000	6.74777e+07	52518000	0	0	94080500	1.0118
O00154	32597000	36325000	2.97013e+07	0	0	33255000	1.56836
O00232	64822500	87062000	52067000	0	0	53382000	1.9338
O00233	68411000	68323500	54060000	0	0	5.54827e+07	1.78191
O00264	74085000	8.09343e+07	8.97083e+07	0	0	65102500	1.91039
O00410	368005000	385440000	3.72613e+08	109900000	1.04921e+08	316830000	1.08273
O00425	37256000	0	0	0	47751000	41763500	-1.26465
O00429	69993000	8.44157e+07	6.55153e+07	0	0	63840000	1.78447
O00505	44078000	57221000	45995000	0	0	4.75997e+07	1.62968
O14818	260370000	2.85117e+08	1.87607e+08	0	0	198950000	1.88159
O15143	135900000	127680000	1.18923e+08	0	0	147610000	1.37368
O15371	1.00662e+08	124070000	1.10817e+08	0	0	80500000	2.05946
O43143	73930500	82573000	6.73307e+07	0	0	63475500	1.81816
O43172	60984500	56953000	4.99147e+07	0	0	5.90283e+07	1.50771
O43242	85013000	9.34047e+07	7.37537e+07	0	56748000	63430000	1.06923
O43290	71259000	68870500	62618000	0	0	60757500	1.73855
O43395	36424000	40146000	0	0	0	32310000	1.2448
O43681	24032000	22934500	29370000	0	0	19193000	1.99179
O43747	0	46472000	49427500	0	0	41236000	1.21762
O43760	0	38968000	45212500	0	0	38183000	1.14056
O43776	139120000	155530000	1.66043e+08	0	0	1.36287e+08	1.75716
O43852	5.51877e+07	67912000	55857000	0	0	38996000	2.19821
O60264	61889000	46008000	51818000	0	0	63066500	1.34055
O60506	2.01209e+08	2.38533e+08	2.94377e+08	0	0	1.20911e+08	2.60206
O75131	1.28193e+08	123752000	123235000	0	0	99793000	1.91057
O75367	103620000	85983000	100373000	0	0	66856000	2.1168
O75369	2157800000	2.87363e+09	2918700000	8.97957e+08	9.09013e+08	1.47257e+09	1.27749
O75874	93324500	106146000	9.96173e+07	0	0	97726000	1.61375
O75937	0	66051000	0	8.03433e+07	87051500	0	-1.3416
O76031	37097000	0	37145000	0	0	30206000	1.2974
O76094	0	0	40367500	34109000	40960000	4.16783e+07	-1.53212
O94776	5.02363e+07	57222500	50594500	0	0	6.01023e+07	1.39492
O94906	77849000	8.40027e+07	59760000	0	0	68301000	1.69806
O95347	9.84927e+07	1.09163e+08	1.14627e+08	0	0	8.56037e+07	1.91258
O95361	53308000	58526000	51937500	0	0	39472500	2.05276
O95400	0	61534000	34629000	0	0	39832000	1.27155
O95881	73659000	6.45257e+07	8.00293e+07	0	0	57720000	1.9186
P00492	45518000	41178000	39047500	0	0	31250000	2.00856
P00505	181450000	2.33097e+08	206390000	0	0	1.61463e+08	1.94324
P02795	133780000	1.8251e+08	98255500	0	0	77185000	2.42514
P04080	75862000	82074000	56000000	0	0	46883000	2.19004
P04183	0	0	45747000	0	54140000	66719000	-1.40158
P04732	118580000	134310000	0	0	0	81438500	1.63473
P04792	957640000	1.04464e+09	9.01543e+08	0	0	5.23997e+08	2.47032
P04899	54141000	81809000	40188000	0	0	49384000	1.83459
P05387	624380000	747970000	621710000	0	0	5.06827e+08	1.97614
P07476	32609000	57331000	29314000	1.18697e+08	137620000	129125000	-1.69247
P07954	164780000	1.82937e+08	164870000	0	0	108670000	2.23784
P08574	98287000	8.95443e+07	91856500	0	0	98163000	1.51057
P08708	186270000	141390000	1.26477e+08	0	0	130305000	1.80123
P08758	309010000	2.72243e+08	2.76997e+08	0	0	2.24067e+08	1.93747
P09211	1.28876e+09	1.51987e+09	1.49283e+09	0	0	805620000	2.41666
P09497	77135000	90548000	81732000	0	0	6.14407e+07	2.02128
P09661	62077000	59383000	5.41487e+07	0	0	44891000	1.96787
P0DP25	0	402545000	179740000	0	0	165865000	1.81172
P10599	847160000	9.76567e+08	988170000	0	0	822930000	1.7727
P10809	1.45093e+09	2.20217e+09	1826100000	6.10557e+08	8.23873e+08	962520000	1.19277
P11216	89210500	84316000	7.75907e+07	0	0	69730000	1.84851
P12429	3.27143e+08	3.66423e+08	3.75523e+08	0	0	147670000	2.85593
P12814	6.57413e+08	1.04091e+09	7.04087e+08	3.06067e+08	281270000	352400000	1.35416
P13010	204415000	1.78813e+08	1.70857e+08	0	0	101076000	2.45467
P13693	4.47357e+08	4.83603e+08	493915000	0	0	539730000	1.40053
P13797	603830000	724630000	575430000	336590000	362110000	1.98867e+08	1.08486
P13928	122645000	1.36277e+08	106300000	0	0	1.05567e+08	1.79061
P14174	741250000	7.14877e+08	930520000	0	0	4.88017e+08	2.28998
P14550	72993500	73264000	78436000	0	0	86375000	1.37927
P16422	99054500	86193000	105600000	0	0	79201000	1.87667
P16989	3.36067e+08	3.39187e+08	549190000	0	138120000	282180000	1.54263
P17096	644920000	5.09823e+08	7.30257e+08	0	261730000	5.81873e+08	1.15993
P17301	98891000	113723000	1.03394e+08	0	0	75769000	2.06028
P17655	1.00617e+08	1.25937e+08	89924000	0	0	7.65207e+07	2.04818
P17931	234420000	2.87567e+08	2.52163e+08	0	0	1.89543e+08	2.03009
P18077	197295000	2.20897e+08	2.00003e+08	0	0	200620000	1.6236
P19012	126380000	118875000	110070000	3.21323e+08	3.85543e+08	4.78177e+08	-1.73773
P19013	345810000	2.62393e+08	236740000	1.44917e+09	1.84023e+09	1.87493e+09	-2.61166
P19105	449160000	5.62397e+08	544020000	0	0	3.91243e+08	1.99131
P19367	116268000	162480000	96392000	0	66392000	8.93287e+07	1.26847
P20042	247705000	2.46377e+08	2.81383e+08	0	0	185280000	2.06535
P21796	394535000	4.07383e+08	281310000	0	0	250790000	2.11079
P22059	48644000	31898000	47005000	0	0	4.12317e+07	1.6292
P22314	5.59333e+08	7.78287e+08	763310000	249160000	246070000	498670000	1.07986
P23229	7.63727e+07	90824000	9.57843e+07	0	0	60253000	2.12585
P23919	0	85122000	68067500	0	0	64448500	1.2491
P23921	49702500	38268000	28792000	0	0	3.60007e+07	1.69748
P24752	83154000	71651000	7.78787e+07	0	0	76514000	1.60457
P25788	188625000	1.83943e+08	1.47693e+08	0	0	174680000	1.57452
P26640	87121000	1.31961e+08	9.72933e+07	0	0	99007500	1.67603
P27144	43792000	42049000	44920000	0	0	30351500	2.10709
P28066	2.20997e+08	2.86783e+08	192590000	0	0	2.11743e+08	1.7258
P28482	78288500	74198000	7.68203e+07	0	0	6.90297e+07	1.73199
P29590	61167500	7.46247e+07	6.84343e+07	0	0	65498000	1.64065
P29692	1129640000	1.91507e+09	1.57053e+09	357315000	488930000	7.19577e+08	1.55949
P30041	1059440000	1.17197e+09	1.21943e+09	0	0	9.90917e+08	1.80011
P30050	4.34837e+08	5.03633e+08	4.61783e+08	0	0	3.73147e+08	1.90787
P30086	152590000	2.27313e+08	1.40657e+08	0	146670000	56174000	1.35969
P30519	1.49551e+08	178840000	2.00847e+08	0	0	1.23683e+08	2.09726
P30520	8.04123e+07	91939000	9.25283e+07	0	0	50522000	2.39035
P30740	8.91733e+07	108428000	122100000	0	0	8.06017e+07	1.98784
P31153	127660000	1.36777e+08	1.39287e+08	0	0	1.01973e+08	1.98518
P31689	66324500	7.57377e+07	58592000	0	0	75475000	1.41064
P31949	216770500	0	116755000	0	155050000	0	1.10506
P33993	98771000	8.10987e+07	8.04233e+07	0	0	65407500	1.99261
P34932	845090000	8.79967e+08	7.35117e+08	253610000	0	5.03223e+08	1.70071
P35237	69355000	77792500	68566000	0	0	5.67957e+07	1.92526
P35269	47576000	5.06183e+07	49873000	0	0	38246000	1.95287
P35579	3488800000	4503700000	4080200000	1.15183e+09	1.30213e+09	2.10757e+09	1.40416
P35637	4.84443e+08	319490000	2.39163e+08	0	337755000	175360000	1.02352
P35659	168455000	170730000	1.61753e+08	0	0	1.32013e+08	1.92395
P36507	54496000	61628000	80932000	0	0	67539000	1.54481
P39019	583190000	543190000	795580000	0	0	514855000	1.90034
P40926	4.40277e+08	400300000	4.63857e+08	0	0	2.70463e+08	2.26992
P41227	5.14177e+07	55679000	5.30423e+07	0	0	58838000	1.4445
P43034	97838500	94260000	75421000	0	0	7.72903e+07	1.79128
P43304	64372000	6.54597e+07	6.65357e+07	0	0	41245000	2.25126
P43686	1.47757e+08	1.10335e+08	125420000	0	0	1.28253e+08	1.58028
P45973	52930000	54776500	45835500	0	0	45927000	1.74122
P46087	9.33877e+07	133800000	1.03103e+08	0	76319000	7.57147e+07	1.11935
P46781	466760000	4.67493e+08	441000000	0	0	360110000	1.93319
P48047	156850000	1.54607e+08	1.57427e+08	0	0	130475000	1.84546
P48643	2.94483e+08	2.83423e+08	2.16623e+08	0	0	1.93768e+08	2.03577
P48739	93615000	97684000	91370000	0	0	6.79453e+07	2.05667
P49368	4.69407e+08	6.73077e+08	4.48733e+08	2.58533e+08	177000000	3.18037e+08	1.07832
P49591	67415000	54869500	31277000	0	0	35810000	2.10038
P49841	28177500	28177500	3.25797e+07	0	0	2.48313e+07	1.84058
P49915	108285000	1.01705e+08	1.02862e+08	0	0	71331000	2.13288
P50402	57444500	71990000	69002500	0	0	45824000	2.11451
P50479	88791500	9.83173e+07	143310000	0	0	66187000	2.31968
P50570	40701000	31323000	41089000	0	0	35883000	1.65639
P50991	3.18253e+08	3.73557e+08	293030000	0	147650000	2.41043e+08	1.34126
P51148	104576500	96515000	7.14417e+07	0	0	9.79763e+07	1.47593
P51149	328355000	332340000	2.69283e+08	0	0	199560000	2.22037
P52597	80526000	95636000	66767000	0	0	63874000	1.92723
P52907	2.30197e+08	225510000	1.47177e+08	0	0	1.81027e+08	1.73568
P53618	64252000	95441000	7.78223e+07	0	0	6.00473e+07	1.98385
P54709	102990000	1.12123e+08	139160000	0	0	110520000	1.68056
P55010	212490000	138110000	118850000	0	123950000	0	1.92121
P55060	1.19212e+09	1.77387e+09	6.00187e+08	665130000	5.24303e+08	580650000	1.01056
P55735	49633000	41827000	48360000	0	0	4.71643e+07	1.5678
P59998	67172000	60374000	49711000	0	0	55454000	1.67648
P60842	1.30187e+09	1739500000	1.31413e+09	0	230200000	916550000	1.92529
P61086	57315000	67855000	51353500	0	0	48972000	1.84983
P61158	91014000	8.96467e+07	85634000	0	0	65973000	2.01308
P61160	137240000	1.50807e+08	1.29127e+08	0	0	86409000	2.27139
P61353	266075000	2.22553e+08	2.46817e+08	0	0	2.30467e+08	1.67406
P62140	93581000	8.47777e+07	0	0	0	66257500	1.42863
P62241	457815000	4.93943e+08	3.52597e+08	0	0	318020000	2.03615
P62277	457530000	4.49357e+08	3.50187e+08	0	0	3.46277e+08	1.86007
P62318	1.82437e+08	260450000	1.35833e+08	0	102610000	1.76783e+08	1.05057
P62333	95479500	103621000	108750000	0	80062000	58178000	1.15505
P62829	145970000	139196000	167490000	0	0	160150000	1.49899
P62851	461690000	436310000	4.68097e+08	0	0	392720000	1.79849
P62937	3305450000	4061400000	3435200000	0	0	2.04667e+09	2.39996
P68371	3.43873e+09	5.32927e+09	4.08447e+09	9.52623e+08	980830000	2.48243e+09	1.54127
P78318	106280000	54424000	1.20927e+08	0	0	100430000	1.48761
P78344	53659000	5.39363e+07	55507000	0	0	31897000	2.35428
P78417	1.11839e+08	106673000	107860000	0	0	101943000	1.67875
P84077	415560000	3.71333e+08	3.82173e+08	0	0	332375000	1.81447
Q00059	25564000	34381000	2.91867e+07	0	0	28941000	1.62282
Q00325	556975000	4.71437e+08	4.55783e+08	0	0	316680000	2.22858
Q00688	127665000	1.22383e+08	1.47153e+08	0	0	93443000	2.08771
Q00765	89945000	74628000	85991000	0	0	56232500	2.1557
Q01518	3.48437e+08	384340000	3.21523e+08	0	154220000	2.17093e+08	1.50558
Q01581	30545000	41592500	3.77433e+07	0	0	31589000	1.79845
Q02750	85580500	53305500	6.76357e+07	0	0	59812500	1.78777
Q02790	85401000	89562000	60865000	0	0	50079000	2.23546
Q02878	7.65777e+08	7.88613e+08	2.57863e+08	1650800000	1.47663e+09	5.96517e+08	-1.03905
Q06323	3.89753e+08	380610000	4.30423e+08	0	0	453990000	1.40325
Q06787	19839000	26209000	26723000	0	0	30955000	1.23319
Q07065	412560000	4.14037e+08	3.07817e+08	166955000	130280000	223630000	1.12296
Q07666	92542000	117600000	112430000	0	0	107365000	1.5871
Q08945	78267000	72765000	6.56397e+07	0	0	60833000	1.83258
Q09028	40325000	39896000	27557000	0	0	30052000	1.84253
Q09161	54386000	4.09863e+07	43019000	0	0	62102500	1.15603
Q09666	2.19287e+09	3.64083e+09	2.93217e+09	1044390000	1.13723e+09	1.69553e+09	1.1769
Q12792	8.39787e+07	8.52473e+07	1.09927e+08	0	0	1.03583e+08	1.43027
Q12874	94200000	9.27677e+07	86226000	0	0	63858500	2.09697
Q12904	95117000	89407000	9.57573e+07	0	0	75935000	1.88404
Q12907	5.25217e+07	63865000	52882000	0	0	54776500	1.62769
Q13045	39744000	3.85257e+07	3.38973e+07	0	0	27868000	2.00897
Q13162	68429000	7.68183e+07	1.07042e+08	0	0	97590500	1.37027
Q13177	1.04233e+08	173270000	7.56697e+07	0	0	96591500	1.87041
Q13185	144150000	203570000	106906000	0	0	211265000	1.10563
Q13283	180640000	2.23447e+08	279990000	0	0	1.70923e+08	2.00081
Q13509	0	55203500	0	0	0	25643000	1.10619
Q13561	6.18773e+07	99563000	7.05763e+07	0	0	54532000	2.08905
Q13573	81482000	75819500	0	0	0	51517500	1.6104
Q13586	40714000	36375000	40491500	0	0	4.09873e+07	1.5204
Q14008	110930000	1.0287e+08	113600000	0	0	97157500	1.75266
Q14166	67575000	66456000	82214000	0	0	88152000	1.2946
Q14192	0	0	73719000	0	0	29541000	1.31932
Q14444	323425000	3.88003e+08	359230000	0	0	256280000	2.06271
Q14978	1.37929e+08	7.54177e+07	1.17823e+08	0	132980000	0	1.31636
Q15008	76667000	75101000	7.41853e+07	0	0	5.90943e+07	1.93493
Q15021	0	51340000	0	46895000	36066000	61056000	-1.48808
Q15046	304025000	2.91487e+08	310830000	0	0	2.47833e+08	1.87068
Q15084	1.11481e+08	168510000	117730000	0	0	52757000	2.91432
Q15185	353250000	280070000	257470000	0	0	273260000	1.70481
Q15293	120569000	1.29913e+08	1.69397e+08	0	0	123350000	1.76722
Q15691	72921000	1.04553e+08	70331000	0	0	8.75327e+07	1.50131
Q16401	81365000	73053000	1.01219e+08	0	0	58187500	2.13531
Q5T4S7	77946000	6.75217e+07	9.77337e+07	0	0	79681000	1.60984
Q6NZI2	395320000	6.23903e+08	3.63983e+08	183645000	150230000	3.21343e+08	1.07797
Q71UI9	3216900000	2846700000	4685700000	0	0	3696850000	1.53987
Q7L014	44721000	5.05043e+07	45801000	0	0	36489000	1.95043
Q7Z4V5	59672000	47166000	43578500	0	0	36355000	2.04874
Q86U42	60974000	72890500	63043000	0	0	43043000	2.19367
Q86UP2	132305000	129450000	1.19963e+08	0	0	100443000	1.92613
Q8IVF2	91639000	103825000	9.40847e+07	0	0	1.03311e+08	1.48682
Q8IVT2	143880000	1.32097e+08	158120000	84275500	0	121420000	1.07751
Q8IY81	53264000	0	51463500	0	0	46064000	1.18493
Q8NBJ5	40210000	44289000	39121000	0	0	37042000	1.73868
Q8NE71	52752000	5.12343e+07	4.89773e+07	0	0	68512000	1.15876
Q8TBA6	56096000	35995000	6.11263e+07	0	0	58053000	1.40014
Q8TC12	67228000	62985500	0	0	0	33040000	1.97859
Q8TCS8	39670500	4.94733e+07	43554000	0	0	36208500	1.87374
Q8TEX9	90572000	7.66213e+07	90941000	0	56624000	6.94613e+07	1.03372
Q8WW12	77722000	43914000	84460000	0	0	67463000	1.61115
Q8WWM7	65168000	47890000	53770500	0	0	4.98317e+07	1.74323
Q8WXX5	46194000	37884500	4.78537e+07	0	0	32353000	2.02782
Q92667	0	24906000	36209000	0	0	26967000	1.18033
Q92879	78088000	6.73613e+07	0	0	0	67805500	1.10104
Q92890	35422500	0	3.92427e+07	0	0	34202500	1.12633
Q92973	58412500	6.92677e+07	51967000	0	0	36788000	2.28786
Q969H8	32442000	0	16446000	0	0	20317000	1.26679
Q96CT7	21015500	2.79407e+07	3.00623e+07	0	0	19008500	2.05555
Q96HC4	9.94543e+07	1.11924e+08	1.22353e+08	0	0	95084000	1.81141
Q96HE7	125310000	1.37037e+08	1.22373e+08	0	0	61970500	2.63416
Q99613	293020000	396690000	3.61193e+08	156185000	1.19709e+08	2.09353e+08	1.11484
Q99832	569150000	5.81097e+08	5.63097e+08	0	0	3.87273e+08	2.14539
Q99848	52309000	6.21193e+07	53035000	0	0	56525000	1.56688
Q9BQE3	1.74951e+09	2671800000	2274000000	0	0	1185270000	2.49794
Q9BQE5	0	7.75577e+07	7.89277e+07	0	0	72111000	1.11774
Q9BS26	78587000	78472000	71954000	0	0	48912000	2.22717
Q9BT78	65833000	60011000	6.63713e+07	0	0	6.64973e+07	1.53136
Q9BTV4	0	27404000	32331000	0	0	26855000	1.15339
Q9BV40	79055000	70604000	6.66577e+07	0	0	84107000	1.36285
Q9BWJ5	117195000	96702500	8.99847e+07	0	0	9.71047e+07	1.6459
Q9BXJ9	149865000	135500000	1.46297e+08	0	0	1.54017e+08	1.48681
Q9BZQ8	67486500	63727000	7.78117e+07	0	0	72304000	1.53153
Q9H074	24381000	22587000	1.92833e+07	0	0	16358500	2.01791
Q9H0U4	121320000	125950000	0	0	0	60053500	2.04177
Q9H223	57388500	61157000	5.83733e+07	0	0	45902000	1.94646
Q9H2G2	0	34474000	3.64947e+07	0	0	32757000	1.11538
Q9H307	76365000	72707000	7.42293e+07	0	0	74805000	1.57779
Q9H3K6	0	51296000	0	0	65034000	50979000	-1.17737
Q9H3P7	84458500	85050000	6.61967e+07	0	0	6.09703e+07	1.9508
Q9H4M9	1.21609e+08	1.60063e+08	1.45673e+08	0	0	7.78193e+07	2.4572
Q9H845	4.61713e+07	54508000	49841000	0	0	50062500	1.58816
Q9H9B4	27511000	0	37394500	0	0	19142000	1.7616
Q9HAV7	120620000	0	0	106495000	102246000	1.01502e+08	-1.36293
Q9HB71	40841000	45807000	0	0	0	42662000	1.02221
Q9HCY8	259680000	290170000	2.20843e+08	0	0	232660000	1.72793
Q9HDC9	87997000	92997000	78134000	0	0	56586000	2.19515
Q9NQW6	44170000	47486000	4.84017e+07	0	0	33685000	2.05584
Q9NSE4	45553000	44358000	50981500	0	0	52993000	1.41072
Q9NWH9	51589500	42223000	5.63323e+07	0	0	70204500	1.09672
Q9NZB2	95519500	8.76863e+07	91167000	0	0	88599500	1.63077
Q9NZN4	59229000	61311000	6.84687e+07	0	47082000	33784000	1.22485
Q9P258	1.16227e+08	1.28427e+08	131640000	0	68254000	1.04744e+08	1.12111
Q9UBQ0	80208500	104835000	65315000	0	0	84136000	1.5732
Q9UHB9	48574000	55077000	5.80837e+07	0	0	48735000	1.7306
Q9UHD1	124410000	107190000	106575000	0	0	9.76093e+07	1.79268
Q9UHQ9	174455000	1.76703e+08	1.59923e+08	79735000	0	7.07147e+07	1.76427
Q9UIV8	111310000	1.05647e+08	1.0308e+08	0	0	1.25867e+08	1.34635
Q9UJS0	30129500	2.90027e+07	2.60637e+07	0	0	29213000	1.54417
Q9UMS4	68831500	0	0	79015000	0	99640000	-1.37604
Q9UN86	106030000	85130000	0	0	0	91465500	1.06348
Q9UNF0	36811000	38929000	32596000	0	0	29877000	1.85841
Q9UNZ2	1.44845e+08	197290000	171710000	0	0	1.37707e+08	1.89974
Q9Y262	135450000	1.48143e+08	1.25843e+08	0	0	1.01633e+08	2.01028
Q9Y265	114590000	1.19503e+08	1.03717e+08	0	0	9.06187e+07	1.89833
Q9Y285	167710000	1.57953e+08	2.26143e+08	0	0	188990000	1.54585
Q9Y2Z0	93503000	1.19284e+08	91250000	0	0	138820000	1.13103
Q9Y3U8	525560000	474390000	486530000	0	0	454475000	1.70963
Q9Y490	1.15851e+08	184370000	1.87013e+08	0	128820000	70380000	1.2904
Q9Y570	98616000	102606000	114230000	0	0	7.81233e+07	2.0136
Q9Y5S9	156310000	109960000	106331000	0	0	1.39713e+08	1.41516
Q9Y6C9	154865000	1.34767e+08	1.68103e+08	0	0	1.39573e+08	1.71349
Q9Y6M1	7.13507e+07	55911000	6.97613e+07	0	0	6.03197e+07	1.70766
Q03701	30956000	43500000	42080000	0	0	3.99937e+07	1.54293
Q15181	255205000	385990000	2.53383e+08	0	0	220650000	2.01945
Q99805	44502500	4.26047e+07	4.19793e+07	0	0	41863000	1.62459
Q9H6F5	49477000	50041000	69790000	0	0	65209000	1.37651
Q9HC38	69512000	66359000	59952000	0	0	4.72073e+07	2.05247
Q9HD33	34424000	37012000	30735000	0	0	26126000	1.96743
Q9NRV9	57391000	49983000	37856000	0	0	34204000	2.0861
Q9NUQ6	1.0799e+08	1.08683e+08	9.55237e+07	0	0	8.23263e+07	1.92303
Q9P265	30965000	22312000	23166000	0	0	30515000	1.32487
Q1KMD3	116730000	120440000	104643500	0	0	91044500	1.90857
Q5JNZ5	157430000	187255000	0	3.06297e+08	347125000	4.76213e+08	-1.71251
A0A0G2JH68	8.45083e+07	9.16323e+07	135100000	0	0	79546000	1.96817
A0A7I2V3N0	67327500	7.61413e+07	6.18107e+07	0	0	52284000	1.97315
A0A7P0T861	2.49403e+08	3.10217e+08	2.35977e+08	0	0	2.28613e+08	1.79913
G3V1C3	71681000	64819000	76790000	0	0	7.36593e+07	1.53388
F8VQY6	361520000	362835000	340880000	0	0	360570000	1.56282
A0A087X2D8	27163000	26727000	2.41823e+07	0	0	38214000	1.03071
F6RFD5	248780000	2.44767e+08	2.17537e+08	0	0	171750000	2.04971
A0A1W2PPZ5	44282000	4.69703e+07	43812000	0	0	38055000	1.82749
G5EA31	49151000	60684000	0	0	0	53655000	1.03355
H7C5F2	35805000	41511000	32170000	0	0	24018000	2.18856
H3BPC4	73022000	73462000	0	0	0	63219500	1.2123
